# Supplementary material for: Rapid Evolution of Ionic Silver Resistance in Escherichia Phage T7
Source: Microorganisms. 2026 Jun 1;14(6):1243. doi: 10.3390/microorganisms14061243 (PMC13304085; doi:10.3390/microorganisms14061243)
Supplement: Supplementary file 1 [file microorganisms-14-01243-s001.zip]

Archive with 8 entries (8 files):
- Figure S1.pdf
- Supplemental_S2.xlsx
- Supplemental_S3.xlsx
- Supplemental_S4.xlsx
- Supplemental_S5.xlsx
- Supplemental_S6.xlsx
- Supplemental_S7.xlsx
- Table S1.pdf
