# Supplementary material for: Rapid Evolution of Ionic Silver Resistance in Escherichia Phage T7
Source: Microorganisms. 2026 Jun 1;14(6):1243. doi: 10.3390/microorganisms14061243 (PMC13304085; doi:10.3390/microorganisms14061243)
Supplement: Supplementary file 1 [file microorganisms-14-01243-s001.zip › Supplemental_S2.xlsx]

## Sheet: Sheet1
Position	Mutation	Annotation	Gene	Description	Ancestor	C1	C3	C5
104	G→T	intergenic (–/‑821)	– / → T7p01	–/ocr‑like anti‑restriction	0	0	0.059	0
105	G→T	intergenic (–/‑820)	– / → T7p01	–/ocr‑like anti‑restriction	0	0	0.054	0
129	G→T	intergenic (–/‑796)	– / → T7p01	–/ocr‑like anti‑restriction	0	0	0.088	0
269	T→G	intergenic (–/‑656)	– / → T7p01	–/ocr‑like anti‑restriction	0.193	0.155	0	0
276	T→G	intergenic (–/‑649)	– / → T7p01	–/ocr‑like anti‑restriction	0.194	0	0	0
282	T→G	intergenic (–/‑643)	– / → T7p01	–/ocr‑like anti‑restriction	0.149	0	0	0
295	T→G	intergenic (–/‑630)	– / → T7p01	–/ocr‑like anti‑restriction	0.207	0.156	0	0
308	T→G	intergenic (–/‑617)	– / → T7p01	–/ocr‑like anti‑restriction	0.224	0	0	0
527	C→A	intergenic (–/‑398)	– / → T7p01	–/ocr‑like anti‑restriction	0	0	0.056	0
1257	Δ1,480 bp	0	[T7p01]–[T7p03]	[T7p01], T7p02, T7p04, T7p05, T7p06, T7p05, [T7p03]	1	1	1	1
2887	G→A	W289* (TGG→TGA)	T7p03 →	serine‑threonine kinase	0.132	0.1	0.065	0.094
3308	G→T	M46I (ATG→ATT)	T7p07 →	RNA polymerase	0	0	0.056	0
4187	C→T	N339N (AAC→AAT)	T7p07 →	RNA polymerase	1	1	1	1
4728	G→T	G520W (GGG→TGG)	T7p07 →	RNA polymerase	0	0	0.055	0
5350	G→T	W727L (TGG→TTG)	T7p07 →	RNA polymerase	0	0	0.057	0
5849	Δ75 bp	intergenic (+27/‑84)	T7p07 → / → T7p09	RNA polymerase/hypothetical protein	1	1	1	1
7235	G→T	W254L (TGG→TTG)	T7p10 →	DNA ligase	0	0	0.058	0
7573	G→T	intergenic (+19/‑35)	T7p10 → / → T7p11	DNA ligase/hypothetical protein	0	0	0.06	0
8056	C→A	R51S (CGT→AGT)	T7p13 →	hypothetical protein	0	0	0.062	0
8116	C→A	R71S (CGC→AGC)	T7p13 →	hypothetical protein	0	0	0.07	0
8239	T→G	L25* (TTA→TGA)	T7p14 →	nucleotide kinase	0.098	0	0	0
8389	C→A	P75H (CCT→CAT)	T7p14 →	nucleotide kinase	0	0	0	0.056
8770	C→A	P8T (CCA→ACA)	T7p15 →	hypothetical protein	0	0	0.058	0
9430	G→T	E91D (GAG→GAT)	T7p17 →	Gp2.5‑like ssDNA binding protein and ssDNA annealing protein	0	0	0.052	0
10062	C→A	P69H (CCT→CAT)	T7p18 →	endonuclease	0	0	0.076	0
10133	G→T	G93W (GGG→TGG)	T7p18 →	endonuclease	0	0	0.054	0
10220	C→A	Q122K (CAA→AAA)	T7p18 →	endonuclease	0	0	0.052	0
10514	C→A	P86P (CCC→CCA)	T7p19 →	endonuclease	0	0	0.052	0
13065	G→A	A501T (GCC→ACC)	T7p22 →	DNA primase/helicase	0.231	0.225	0.498	0.186
13068	C→T	L502F (CTT→TTT)	T7p22 →	DNA primase/helicase	0.345	0.681	0.585	0.903
13182	G→A	G540R (GGA→AGA)	T7p22 →	DNA primase/helicase	0.246	0.216	0.243	0.261
15094	G→T	A248S (GCT→TCT)	T7p29 →	DNA polymerase I	1	1	1	1
15166	G→T	E272* (GAG→TAG)	T7p29 →	DNA polymerase I	0	0	0.052	0
15359	C→A	P336H (CCT→CAT)	T7p29 →	DNA polymerase I	0	0	0.061	0
15675	G→T	P441P (CCG→CCT)	T7p29 →	DNA polymerase I	0	0	0.059	0
15806	C→T	A485V (GCT→GTT)	T7p29 →	DNA polymerase I	0.088	0	0	0
16032	C→A	P560P (CCC→CCA)	T7p29 →	DNA polymerase I	0	0	0.051	0
17112	T→C	F88L (TTC→CTC)	T7p31 →	hypothetical protein	0	0	0	0.12
17365	C→A	R3S (CGT→AGT)	T7p34 →	Gp5.9‑like inihibitor of recBCD nuclease	0	0	0	0.072
17905	G→T	E134D (GAG→GAT)	T7p35 →	exonuclease	0	0	0.055	0
18260	G→T	E253* (GAG→TAG)	T7p35 →	exonuclease	0	0.057	0	0.056
18444	C→T	C17C (TGC→TGT)	T7p36 →	DUF5516 domain‑containing protein	0.066	0	0	0
18545	G→T	intergenic (+38/‑60)	T7p36 → / → T7p37	DUF5516 domain‑containing protein/DUF2717 domain‑containing protein	0	0	0.064	0
19374	T→C	V82A (GTA→GCA)	T7p39 →	host range and adsorption protein	0.549	0.577	0.508	0.523
19677	A→T	E48V (GAA→GTA)	T7p40 →	host range and adsorption protein	1	1	1	1
19950	G→T	E35* (GAG→TAG)	T7p41 →	HNH endonuclease	0.055	0.08	0.059	0.061
20321	G→T	E28* (GAG→TAG)	T7p42 →	head‑tail adaptor	0	0	0	0.058
20748	G→T	R170L (CGA→CTA)	T7p42 →	head‑tail adaptor	0	0	0.057	0.054
20938	G→T	E233D (GAG→GAT)	T7p42 →	head‑tail adaptor	0	0	0.063	0
21132	G→A	G298D (GGC→GAC)	T7p42 →	head‑tail adaptor	0.11	0	0	0
21606	G→T	R456L (CGG→CTG)	T7p42 →	head‑tail adaptor	0	0	0.06	0
21865	G→T	intergenic (+15/‑85)	T7p42 → / → T7p43	head‑tail adaptor/head assembly	0	0	0.054	0
22522	C→T	N191N (AAC→AAT)	T7p43 →	head assembly	0.057	0.066	0.056	0.062
22580	G→T	E211* (GAG→TAG)	T7p43 →	head assembly	0	0	0	0.055
22696	T→C	G249G (GGT→GGC)	T7p43 →	head assembly	0.078	0	0.112	0
22924	C→A	intergenic (+51/‑43)	T7p43 → / → T7p44	head assembly/major head protein	0	0	0.06	0
23667	C→A	P234H (CCT→CAT)	T7p44 →	major head protein	0	0	0.104	0
23798	G→A	E278K (GAG→AAG)	T7p44 →	major head protein	0.312	0	0.278	0.21
24103	C→A	R380S (CGC→AGC)	T7p44 →	major head protein	0	0	0.056	0
24698	G→T	E157D (GAG→GAT)	T7p46 →	tail protein	0	0	0.059	0
25284	C→A	P148H (CCT→CAT)	T7p47 →	tail protein	0	0	0.05	0
27179	G→T	G780W (GGG→TGG)	T7p47 →	tail protein	0	0	0.062	0
27293	G→T	intergenic (+67/‑14)	T7p47 → / → T7p48	tail protein/internal virion protein	0	0	0.057	0
28050	G→T	R108L (CGG→CTG)	T7p49 →	internal virion protein	0	0	0.06	0
28203	C→A	P159Q (CCA→CAA)	T7p49 →	internal virion protein	0	0	0.051	0
28363	G→T	P13P (CCG→CCT)	T7p50 →	internal virion protein	0	0	0.055	0
28592	G→T	G90W (GGG→TGG)	T7p50 →	internal virion protein	0	0	0.055	0
29806	C→T	R494R (CGC→CGT)	T7p50 →	internal virion protein	0.055	0	0	0
30265	G→T	K647N (AAG→AAT)	T7p50 →	internal virion protein	0	0	0.055	0
30719	C→A	P42H (CCT→CAT)	T7p51 →	internal virion protein with endolysin domain	1	1	1	1
30969	G→T	K125N (AAG→AAT)	T7p51 →	internal virion protein with endolysin domain	0	0	0.059	0
31420	G→A	E276K (GAG→AAG)	T7p51 →	internal virion protein with endolysin domain	0	0	0	0.057
31985	C→A	P464H (CCT→CAT)	T7p51 →	internal virion protein with endolysin domain	0	0	0.06	0
33194	G→T	W867L (TGG→TTG)	T7p51 →	internal virion protein with endolysin domain	0	0	0.071	0
33403	G→T	G937W (GGG→TGG)	T7p51 →	internal virion protein with endolysin domain	0	0	0.052	0
33704	C→T	A1037V (GCT→GTT)	T7p51 →	internal virion protein with endolysin domain	0.192	0.115	0.079	0.104
33751	G→T	G1053W (GGG→TGG)	T7p51 →	internal virion protein with endolysin domain	0	0	0.051	0
34011	C→T	S1139S (AGC→AGT)	T7p51 →	internal virion protein with endolysin domain	0.19	0.114	0.109	0.106
34154	G→T	R1187L (CGT→CTT)	T7p51 →	internal virion protein with endolysin domain	0.065	0	0	0
35095	A→G	N158D (AAC→GAC)	T7p52 →	tail fiber protein	0.147	0	0.121	0.074
35248	G→A	E209K (GAA→AAA)	T7p52 →	tail fiber protein	0.185	0	0.13	0.088
35265	G→T	K214N (AAG→AAT)	T7p52 →	tail fiber protein	1	1	1	1
35438	T→G	L272W (TTG→TGG)	T7p52 →	tail fiber protein	0.251	0.098	0.073	0.088
35595	G→T	W324C (TGG→TGT)	T7p52 →	tail fiber protein	0	0	0.061	0
35695	C→A	Q358K (CAA→AAA)	T7p52 →	tail fiber protein	0	0	0.059	0
35930	A→G	Q436R (CAG→CGG)	T7p52 →	tail fiber protein	0.143	0	0	0
35959	C→A	Q446K (CAA→AAA)	T7p52 →	tail fiber protein	0.142	0	0.11	0.102
35989	G→A	D456N (GAT→AAT)	T7p52 →	tail fiber protein	0.143	0	0.083	0.098
36037	C→A	Q472K (CAG→AAG)	T7p52 →	tail fiber protein	1	1	1	1
36244	A→C	S541R (AGT→CGT) ‡	T7p52 →	tail fiber protein	0.456	0.141	0.244	0.228
36245	G→A	S541N (AGT→AAT) ‡	T7p52 →	tail fiber protein	0.381	0.136	0.112	0.129
36261	T→G	N546K (AAT→AAG)	T7p52 →	tail fiber protein	0.653	0.863	0.882	0.867
36907	G→T	intergenic (+85/‑10)	T7p54 → / → T7p55	terminase small subunit/Rz‑like spanin	0	0	0.051	0
37257	G→T	R114L (CGA→CTA)	T7p55 →	Rz‑like spanin	0	0	0.112	0
37286	C→A	Q124K (CAG→AAG)	T7p55 →	Rz‑like spanin	0	0	0.057	0
39547	T→C	intergenic (+9/–)	T7p60 → / –	hypothetical protein/–	1	1	1	1

## Sheet: Sheet2
Position	Mutation	Annotation	Gene	Description	Ancestor	T1	T2	T3	T4	T7	T8	T9	T10
35	G→T	intergenic (–/‑890)	– / → T7p01	–/ocr‑like anti‑restriction	0	0	0.142	0	0	0	0	0	0
104	G→T	intergenic (–/‑821)	– / → T7p01	–/ocr‑like anti‑restriction	0	0	0	0.193	0	0	0	0	0
117	G→T	intergenic (–/‑808)	– / → T7p01	–/ocr‑like anti‑restriction	0	0.075	0	0	0	0	0	0.075	0
269	T→G	intergenic (–/‑656)	– / → T7p01	–/ocr‑like anti‑restriction	0.193	0	0	0	0	0	0	0	0
276	T→G	intergenic (–/‑649)	– / → T7p01	–/ocr‑like anti‑restriction	0.194	0	0	0	0	0	0	0	0
282	T→G	intergenic (–/‑643)	– / → T7p01	–/ocr‑like anti‑restriction	0.149	0	0	0	0	0	0	0	0
295	T→G	intergenic (–/‑630)	– / → T7p01	–/ocr‑like anti‑restriction	0.207	0	0	0	0	0	0	0	0
308	T→G	intergenic (–/‑617)	– / → T7p01	–/ocr‑like anti‑restriction	0.224	0	0	0	0	0	0	0	0
527	C→A	intergenic (–/‑398)	– / → T7p01	–/ocr‑like anti‑restriction	0	0	0	0.063	0	0	0	0	0
712	G→A	intergenic (–/‑213)	– / → T7p01	–/ocr‑like anti‑restriction	0	0	0	0.066	0	0	0	0	0
806	C→A	intergenic (–/‑119)	– / → T7p01	–/ocr‑like anti‑restriction	0	0	0	0.053	0	0	0	0	0
857	G→T	intergenic (–/‑68)	– / → T7p01	–/ocr‑like anti‑restriction	0	0	0	0.063	0	0	0	0	0
912	G→T	intergenic (–/‑13)	– / → T7p01	–/ocr‑like anti‑restriction	0	0	0	0.05	0	0	0	0	0
1046	C→A	A41D (GCT→GAT)	T7p01 →	ocr‑like anti‑restriction	0	0	0	0.054	0	0	0	0	0
1257	Δ1,480 bp	0	[T7p01]–[T7p03]	[T7p01], T7p02, T7p04, T7p05, T7p06, T7p05, [T7p03]	1	1	1	1	1	1	1	1	1
2774	C→A	R252S (CGT→AGT)	T7p03 →	serine‑threonine kinase	0	0	0.056	0.081	0	0	0	0	0
2822	C→A	R268S (CGC→AGC)	T7p03 →	serine‑threonine kinase	0	0	0	0.063	0	0	0	0	0
2829	G→A	R270H (CGC→CAC)	T7p03 →	serine‑threonine kinase	0	0	0	0.073	0	0	0	0	0
2887	G→A	W289* (TGG→TGA)	T7p03 →	serine‑threonine kinase	0.132	0.078	0.094	0	0.167	0.11	0.123	0.099	0.101
3240	C→A	L24M (CTG→ATG)	T7p07 →	RNA polymerase	0	0	0	0.086	0	0	0	0	0
3399	C→A	L77I (CTA→ATA)	T7p07 →	RNA polymerase	0	0	0.052	0	0	0	0	0	0
3438	G→T	E90* (GAG→TAG)	T7p07 →	RNA polymerase	0	0	0	0.083	0	0	0	0	0
3939	C→A	R257S (CGT→AGT) ‡	T7p07 →	RNA polymerase	0	0	0	0.101	0	0	0	0.055	0
3940	G→A	R257H (CGT→CAT) ‡	T7p07 →	RNA polymerase	0	0	0	0.064	0	0	0	0	0
3967	C→A	P266Q (CCG→CAG)	T7p07 →	RNA polymerase	0	0.054	0	0	0	0	0	0	0
4139	G→A	A323A (GCG→GCA)	T7p07 →	RNA polymerase	0	0	0	0.057	0	0	0	0	0
4173	C→A	L335I (CTA→ATA)	T7p07 →	RNA polymerase	0	0	0	0.064	0	0	0	0	0
4187	C→T	N339N (AAC→AAT)	T7p07 →	RNA polymerase	1	1	1	1	1	1	1	1	1
4252	C→A	P361Q (CCG→CAG)	T7p07 →	RNA polymerase	0	0.053	0	0	0	0	0	0	0
4261	C→T	P364L (CCG→CTG)	T7p07 →	RNA polymerase	0	0	0	0.054	0	0	0	0	0
4471	C→A	P434Q (CCG→CAG)	T7p07 →	RNA polymerase	0	0	0	0	0	0	0.053	0	0
4574	G→T	A468A (GCG→GCT)	T7p07 →	RNA polymerase	0	0.084	0	0	0	0	0	0	0
4581	G→A	D471N (GAT→AAT)	T7p07 →	RNA polymerase	0	0	0	0.052	0	0	0	0	0
4603	G→A	R478H (CGC→CAC)	T7p07 →	RNA polymerase	0	0	0	0.063	0	0	0	0	0
4728	G→T	G520W (GGG→TGG)	T7p07 →	RNA polymerase	0	0.05	0	0	0	0	0	0	0
4743	G→T	G525C (GGC→TGC)	T7p07 →	RNA polymerase	0	0	0	0.078	0	0	0	0	0
4764	C→A	L532I (CTT→ATT)	T7p07 →	RNA polymerase	0	0	0	0.114	0	0	0	0	0
4769	G→A	P533P (CCG→CCA)	T7p07 →	RNA polymerase	0	0	0	0.066	0	0	0	0	0
4782	G→T	G538W (GGG→TGG)	T7p07 →	RNA polymerase	0	0.053	0	0	0	0	0	0	0
4989	G→T	E607* (GAG→TAG)	T7p07 →	RNA polymerase	0	0	0.11	0	0	0	0	0	0
5064	C→T	R632C (CGT→TGT)	T7p07 →	RNA polymerase	0	0	0	0.074	0	0	0	0	0
5154	G→A	G662S (GGC→AGC)	T7p07 →	RNA polymerase	0	0	0	0.061	0	0	0	0	0
5171	C→A	F667L (TTC→TTA)	T7p07 →	RNA polymerase	0	0	0.054	0	0	0	0	0	0
5350	G→T	W727L (TGG→TTG)	T7p07 →	RNA polymerase	0	0	0	0.117	0	0	0	0	0
5568	G→T	E800* (GAG→TAG)	T7p07 →	RNA polymerase	0	0	0	0	0	0	0.052	0	0
5709	G→T	D847Y (GAC→TAC)	T7p07 →	RNA polymerase	0	0	0.053	0	0	0	0	0	0
5849	Δ75 bp	intergenic (+27/‑84)	T7p07 → / → T7p09	RNA polymerase/hypothetical protein	1	1	1	1	1	1	1	1	1
6260	C→T	R42W (CGG→TGG)	T7p08 →	dGTPase inhibitor; target for F exclusion	0	0	0	0.054	0	0	0	0	0
6592	G→T	G40W (GGG→TGG)	T7p10 →	DNA ligase	0	0	0.05	0	0	0	0	0	0
6932	C→A	P153Q (CCG→CAG)	T7p10 →	DNA ligase	0	0	0	0	0	0	0	0.058	0
6981	C→A	L169L (CTC→CTA)	T7p10 →	DNA ligase	0	0	0.053	0	0	0	0	0	0
7031	C→A	P186H (CCT→CAT)	T7p10 →	DNA ligase	0	0	0.052	0.087	0	0	0.059	0.053	0
7145	C→A	P224Q (CCG→CAG)	T7p10 →	DNA ligase	0	0	0	0	0	0	0	0.059	0
7235	G→T	W254L (TGG→TTG) ‡	T7p10 →	DNA ligase	0	0	0	0	0	0	0	0.056	0
7236	G→T	W254C (TGG→TGT) ‡	T7p10 →	DNA ligase	0	0	0	0	0	0	0	0.054	0
7325	C→A	S284Y (TCT→TAT)	T7p10 →	DNA ligase	0	0	0	0.065	0	0	0	0	0
7372	C→A	L300I (CTA→ATA)	T7p10 →	DNA ligase	0	0	0	0	0	0	0	0.052	0
7573	G→T	intergenic (+19/‑35)	T7p10 → / → T7p11	DNA ligase/hypothetical protein	0	0	0	0.069	0	0	0	0	0
7598	G→T	intergenic (+44/‑10)	T7p10 → / → T7p11	DNA ligase/hypothetical protein	0	0	0	0	0.051	0	0	0	0
7684	C→A	P26H (CCT→CAT)	T7p11 →	hypothetical protein	0	0.069	0	0.108	0	0	0	0	0
7744	G→T	W46L (TGG→TTG)	T7p11 →	hypothetical protein	0	0	0	0.065	0	0	0	0	0
8093	C→T	P63L (CCG→CTG)	T7p13 →	hypothetical protein	0	0	0	0.051	0	0	0	0	0
8146	C→T	R81* (CGA→TGA)	T7p13 →	hypothetical protein	0	0	0	0.05	0	0	0	0	0
8239	T→G	L25* (TTA→TGA)	T7p14 →	nucleotide kinase	0.098	0	0	0	0	0	0	0	0
8254	G→A	R30H (CGT→CAT)	T7p14 →	nucleotide kinase	0	0	0	0.054	0	0	0	0	0
8389	C→A	P75H (CCT→CAT)	T7p14 →	nucleotide kinase	0	0	0	0	0	0	0	0	0.053
8514	G→T	E117* (GAG→TAG)	T7p14 →	nucleotide kinase	0	0	0	0	0	0	0	0.064	0
8544	C→A	H127N (CAC→AAC)	T7p14 →	nucleotide kinase	0	0	0	0.054	0	0	0	0	0
8615	G→T	K150N (AAG→AAT)	T7p14 →	nucleotide kinase	0	0.057	0	0.076	0	0	0	0	0
8836	G→T	E30* (GAG→TAG)	T7p15 →	hypothetical protein	0	0	0.051	0	0	0	0	0	0
9027	G→T	E44* (GAA→TAA)	T7p16 →	RNA polymerase inhibitor	0	0	0	0.068	0	0	0	0	0
9180	C→A	S8Y (TCT→TAT)	T7p17 →	Gp2.5‑like ssDNA binding protein and ssDNA annealing protein	0	0.064	0	0	0	0	0	0	0
9292	C→A	P45P (CCC→CCA)	T7p17 →	Gp2.5‑like ssDNA binding protein and ssDNA annealing protein	0	0.067	0	0.071	0	0	0	0	0
9786	C→A	P210Q (CCA→CAA)	T7p17 →	Gp2.5‑like ssDNA binding protein and ssDNA annealing protein	0	0	0	0.079	0	0	0	0	0
9818	G→A	E221K (GAA→AAA)	T7p17 →	Gp2.5‑like ssDNA binding protein and ssDNA annealing protein	0	0	0	0.096	0	0	0	0	0
9867	G→T	R4L (CGG→CTG)	T7p18 →	endonuclease	0	0	0	0.098	0	0	0	0	0
9905	G→T	G17W (GGG→TGG)	T7p18 →	endonuclease	0	0	0	0.127	0	0	0	0	0
9930	C→T	T25M (ACG→ATG)	T7p18 →	endonuclease	0	0	0	0.094	0	0	0	0	0
10036	C→A	S60S (TCC→TCA)	T7p18 →	endonuclease	0	0	0	0.097	0	0	0	0	0
10218	C→A	S121Y (TCC→TAC)	T7p18 →	endonuclease	0	0	0	0	0	0	0	0	0.063
10220	C→A	Q122K (CAA→AAA)	T7p18 →	endonuclease	0	0	0	0.067	0	0	0	0	0
10247	G→T	G131W (GGG→TGG)	T7p18 →	endonuclease	0	0	0	0.077	0	0	0	0	0
10293	G→T	G13* (GGA→TGA)	T7p19 →	endonuclease	0	0	0	0.11	0	0	0	0	0
10449	G→T	E65* (GAG→TAG)	T7p19 →	endonuclease	0	0	0	0	0	0	0.058	0	0
10472	C→T	S72S (AGC→AGT)	T7p19 →	endonuclease	0	0	0	0.064	0	0	0	0	0
10514	C→A	P86P (CCC→CCA)	T7p19 →	endonuclease	0	0.069	0	0.09	0	0	0	0	0
10527	C→T	R91C (CGT→TGT)	T7p19 →	endonuclease	0	0	0	0.053	0	0	0	0	0
11124	G→T	W140L (TGG→TTG)	T7p20 →	amidase	0	0.053	0	0	0	0	0	0.05	0
11173	C→A	intergenic (+12/‑52)	T7p20 → / → T7p21	amidase/HNH endonuclease	0	0	0	0.094	0	0	0	0	0
11280	G→T	W19L (TGG→TTG)	T7p21 →	HNH endonuclease	0	0	0	0.092	0	0	0	0	0
11333	G→T	G37C (GGC→TGC)	T7p21 →	HNH endonuclease	0	0	0	0.053	0	0	0	0	0
11379	C→A	P52Q (CCA→CAA)	T7p21 →	HNH endonuclease	0	0.074	0	0.109	0	0	0	0	0
11604	C→A	H14N (CAC→AAC)	T7p22 →	DNA primase/helicase	0	0	0	0.073	0	0	0	0	0
11681	C→T	C39C (TGC→TGT)	T7p22 →	DNA primase/helicase	0	0	0	0.114	0	0	0	0	0
11738	C→A	P58P (CCC→CCA)	T7p22 →	DNA primase/helicase	0	0	0	0	0	0	0	0.102	0
11800	C→A	S79Y (TCC→TAC)	T7p22 →	DNA primase/helicase	0	0.114	0	0	0	0	0	0	0
11825	C→A	S87S (TCC→TCA)	T7p22 →	DNA primase/helicase	0	0	0	0.202	0	0	0	0	0
12328	G→T	W255L (TGG→TTG)	T7p22 →	DNA primase/helicase	0	0	0	0.13	0	0	0	0	0
12408	G→T	E282* (GAG→TAG)	T7p22 →	DNA primase/helicase	0	0	0	0.116	0	0	0	0	0
12532	G→A	R323H (CGT→CAT)	T7p22 →	DNA primase/helicase	0	0	0	0.114	0	0	0	0	0
12550	G→T	W329L (TGG→TTG)	T7p22 →	DNA primase/helicase	0	0	0.126	0	0	0	0	0	0
13065	G→A	A501T (GCC→ACC)	T7p22 →	DNA primase/helicase	0.231	0.165	0	0.231	0	0	0	0.18	0
13068	C→T	L502F (CTT→TTT)	T7p22 →	DNA primase/helicase	0.345	0.684	0.228	0	0.483	0.612	0.366	0.336	0.207
13121	C→A	L519L (CTC→CTA)	T7p22 →	DNA primase/helicase	0	0.156	0	0	0	0	0	0	0
13181	C→T	T539T (ACC→ACT)	T7p22 →	DNA primase/helicase	0	0	0	0.171	0	0	0	0	0
13182	G→A	G540R (GGA→AGA)	T7p22 →	DNA primase/helicase	0.246	0.33	0.312	0.27	0	0.195	0.387	0.225	0.264
13330	G→T	intergenic (+4/‑22)	T7p25 → / → T7p26	hypothetical protein/hypothetical protein	0	0	0	0.063	0	0	0	0	0
13452	C→A	S34* (TCA→TAA)	T7p26 →	hypothetical protein	0	0	0	0.051	0	0	0	0	0
13485	C→A	A45D (GCT→GAT)	T7p26 →	hypothetical protein	0	0	0	0.052	0	0	0	0	0
13806	G→T	G75C (GGT→TGT)	T7p27 →	hypothetical protein	0	0	0	0.053	0	0	0	0	0
14088	C→A	T54T (ACC→ACA)	T7p28 →	hypothetical protein	0	0	0	0.069	0	0	0	0	0
14128	C→A	H68N (CAC→AAC)	T7p28 →	hypothetical protein	0	0	0	0.095	0	0	0	0	0
14394	C→T	S14S (AGC→AGT)	T7p29 →	DNA polymerase I	0	0	0	0.076	0	0	0	0	0
14413	G→T	G21W (GGG→TGG)	T7p29 →	DNA polymerase I	0	0.057	0	0	0	0	0	0	0
14511	C→T	G53G (GGC→GGT)	T7p29 →	DNA polymerase I	0	0	0	0.055	0	0	0	0	0
14587	C→T	R79* (CGA→TGA)	T7p29 →	DNA polymerase I	0	0	0	0.083	0	0	0	0	0
14700	C→A	P116P (CCC→CCA)	T7p29 →	DNA polymerase I	0	0	0	0.086	0	0	0	0	0
14989	G→T	A213S (GCC→TCC)	T7p29 →	DNA polymerase I	0	0	0	0.063	0	0	0	0	0
15094	G→T	A248S (GCT→TCT)	T7p29 →	DNA polymerase I	1	1	1	1	1	1	1	1	1
15279	C→T	G309G (GGC→GGT)	T7p29 →	DNA polymerase I	0	0	0	0.056	0	0	0	0	0
15334	C→A	P328T (CCA→ACA)	T7p29 →	DNA polymerase I	0	0.051	0	0.073	0	0	0	0.051	0
15335	C→A	P328Q (CCA→CAA) ‡	T7p29 →	DNA polymerase I	0	0	0	0	0	0	0	0.052	0
15359	C→A	P336H (CCT→CAT)	T7p29 →	DNA polymerase I	0	0	0	0.1	0	0	0	0	0
15444	G→T	V364V (GTG→GTT)	T7p29 →	DNA polymerase I	0	0	0	0.105	0	0	0	0	0
15482	C→A	P377H (CCT→CAT)	T7p29 →	DNA polymerase I	0	0	0	0	0.052	0	0	0.052	0
15555	G→T	E401D (GAG→GAT)	T7p29 →	DNA polymerase I	0	0	0	0.083	0	0	0	0	0
15557	G→T	G402V (GGA→GTA)	T7p29 →	DNA polymerase I	0	0	0	0	0	0	0	0.051	0
15633	G→T	T427T (ACG→ACT)	T7p29 →	DNA polymerase I	0	0	0	0.084	0	0	0	0	0
15806	C→T	A485V (GCT→GTT)	T7p29 →	DNA polymerase I	0.088	0	0	0	0	0	0	0	0
15905	G→T	R518L (CGA→CTA)	T7p29 →	DNA polymerase I	0	0	0	0	0.074	0	0	0	0.053
16021	G→T	E557* (GAG→TAG)	T7p29 →	DNA polymerase I	0	0	0	0.089	0	0	0	0	0
16051	G→T	E567* (GAG→TAG)	T7p29 →	DNA polymerase I	0	0	0	0.082	0	0	0	0	0
16412	G→A	R687Q (CGG→CAG)	T7p29 →	DNA polymerase I	0	0	0	0	0	0	0	0.051	0
16815	G→T	K111N (AAG→AAT)	T7p30 →	hypothetical protein	0	0.054	0	0	0	0	0	0	0
16977	C→A	P43T (CCC→ACC)	T7p31 →	hypothetical protein	0	0	0	0.14	0	0	0	0	0
16978	C→A	P43H (CCC→CAC)	T7p31 →	hypothetical protein	0	0.116	0.106	0	0	0	0	0.122	0
16979	C→A	P43P (CCC→CCA) ‡	T7p31 →	hypothetical protein	0	0	0.106	0	0	0	0	0	0
17112	T→C	F88L (TTC→CTC)	T7p31 →	hypothetical protein	0	0	0	0	0.136	0	0	0	0
17139	G→T	E97* (GAG→TAG)	T7p31 →	hypothetical protein	0	0	0.11	0.146	0	0	0	0	0
17249	G→A	A134T (GCT→ACT)	T7p31 →	hypothetical protein	0	0	0	0.17	0	0	0	0	0
17268	C→A	S140* (TCG→TAG)	T7p31 →	hypothetical protein	0	0.112	0	0	0	0	0	0	0
17293	C→T	N148N (AAC→AAT)	T7p31 →	hypothetical protein	0	0	0	0.128	0	0	0	0	0
17365	C→A	R3S (CGT→AGT)	T7p34 →	Gp5.9‑like inihibitor of recBCD nuclease	0	0	0	0	0	0	0	0.057	0
17633	G→T	E44* (GAG→TAG)	T7p35 →	exonuclease	0	0	0	0	0	0	0	0.051	0
17709	A→C	E69A (GAG→GCG)	T7p35 →	exonuclease	0	0	0	0	0	0	0	0	0.071
17920	G→T	M139I (ATG→ATT)	T7p35 →	exonuclease	0	0	0	0.057	0	0	0	0.056	0
18132	G→T	W210L (TGG→TTG)	T7p35 →	exonuclease	0	0.081	0	0	0	0	0	0.056	0
18165	C→A	P221Q (CCG→CAG)	T7p35 →	exonuclease	0	0.05	0.073	0	0	0	0	0	0
18166	G→A	P221P (CCG→CCA)	T7p35 →	exonuclease	0	0	0	0.075	0	0	0	0	0
18203	G→A	G234S (GGT→AGT)	T7p35 →	exonuclease	0	0	0	0	0	0	0	0.055	0
18249	C→A	P249H (CCT→CAT)	T7p35 →	exonuclease	0	0	0.067	0	0	0	0	0	0
18260	G→T	E253* (GAG→TAG)	T7p35 →	exonuclease	0	0	0.063	0	0.059	0	0.055	0.057	0
18354	G→A	R284Q (CGG→CAG)	T7p35 →	exonuclease	0	0	0	0.051	0	0	0	0	0
18444	C→T	C17C (TGC→TGT)	T7p36 →	DUF5516 domain‑containing protein	0.066	0	0	0	0	0	0	0	0
18758	G→T	A52S (GCC→TCC)	T7p37 →	DUF2717 domain‑containing protein	0	0	0	0.085	0	0	0	0	0
19101	C→A	R80S (CGT→AGT)	T7p38 →	DUF5476 family protein	0	0	0	0	0	0	0.052	0	0
19359	G→T	G77V (GGA→GTA)	T7p39 →	host range and adsorption protein	0	0.056	0	0	0	0	0	0	0
19374	T→C	V82A (GTA→GCA)	T7p39 →	host range and adsorption protein	0.549	0.577	0.64	0.688	0.556	0.49	0.535	0.637	0.452
19473	G→T	W115L (TGG→TTG)	T7p39 →	host range and adsorption protein	0	0	0	0.078	0	0	0	0	0
19481	C→A	R118S (CGT→AGT)	T7p39 →	host range and adsorption protein	0	0	0	0.06	0	0	0	0	0
19677	A→T	E48V (GAA→GTA)	T7p40 →	host range and adsorption protein	1	1	1	1	1	1	1	1	1
19805	C→A	R91S (CGT→AGT)	T7p40 →	host range and adsorption protein	0	0	0.054	0.065	0	0	0	0	0
19950	G→T	E35* (GAG→TAG)	T7p41 →	HNH endonuclease	0.055	0	0	0	0.088	0.062	0	0.056	0.08
20004	C→A	P53T (CCT→ACT)	T7p41 →	HNH endonuclease	0	0	0	0.072	0	0	0	0	0
20124	G→T	D93Y (GAC→TAC)	T7p41 →	HNH endonuclease	0	0	0	0.075	0	0	0	0	0
20321	G→T	E28* (GAG→TAG)	T7p42 →	head‑tail adaptor	0	0	0.053	0	0	0	0	0	0
20422	G→T	V61V (GTG→GTT)	T7p42 →	head‑tail adaptor	0	0	0	0.1	0	0	0	0	0
20475	C→A	P79H (CCT→CAT)	T7p42 →	head‑tail adaptor	0	0	0	0.06	0	0	0	0	0
20554	G→T	K105N (AAG→AAT)	T7p42 →	head‑tail adaptor	0	0	0	0.084	0	0	0	0	0
20748	G→T	R170L (CGA→CTA)	T7p42 →	head‑tail adaptor	0	0	0	0.081	0.075	0.051	0	0.073	0
20811	C→A	P191H (CCT→CAT)	T7p42 →	head‑tail adaptor	0	0.101	0	0	0	0	0	0	0
20920	C→A	L227L (CTC→CTA)	T7p42 →	head‑tail adaptor	0	0	0	0	0	0	0	0.101	0
20997	C→T	P253L (CCG→CTG)	T7p42 →	head‑tail adaptor	0	0	0	0.086	0	0	0	0	0
21132	G→A	G298D (GGC→GAC)	T7p42 →	head‑tail adaptor	0.11	0	0	0	0	0	0	0	0
21569	C→T	R444W (CGG→TGG)	T7p42 →	head‑tail adaptor	0	0	0	0.06	0	0	0	0	0
21606	G→T	R456L (CGG→CTG)	T7p42 →	head‑tail adaptor	0	0.088	0	0.09	0	0	0	0	0
21736	G→T	M499I (ATG→ATT)	T7p42 →	head‑tail adaptor	0	0	0	0	0.057	0	0	0	0
21827	G→A	V530I (GTA→ATA)	T7p42 →	head‑tail adaptor	0	0	0	0.068	0	0	0	0	0
22140	C→A	P64Q (CCG→CAG)	T7p43 →	head assembly	0	0	0	0.139	0	0	0	0	0
22522	C→T	N191N (AAC→AAT)	T7p43 →	head assembly	0.057	0.052	0.071	0	0.066	0.064	0.065	0	0.08
22580	G→T	E211* (GAG→TAG)	T7p43 →	head assembly	0	0	0.071	0	0.07	0	0	0	0
22592	C→A	P215T (CCT→ACT)	T7p43 →	head assembly	0	0	0	0.055	0	0	0	0	0
22696	T→C	G249G (GGT→GGC)	T7p43 →	head assembly	0.078	0.175	0	0	0	0.124	0	0	0
22781	G→T	E278* (GAG→TAG)	T7p43 →	head assembly	0	0	0	0.08	0	0	0	0	0
22806	C→A	P286H (CCT→CAT)	T7p43 →	head assembly	0	0	0	0.07	0	0	0	0	0
22924	C→A	intergenic (+51/‑43)	T7p43 → / → T7p44	head assembly/major head protein	0	0	0	0.091	0	0	0	0	0.059
23164	G→T	L66L (CTG→CTT)	T7p44 →	major head protein	0	0	0	0.192	0	0	0	0	0
23194	G→T	P76P (CCG→CCT)	T7p44 →	major head protein	0	0	0	0	0	0	0	0.114	0
23198	G→T	E78* (GAG→TAG)	T7p44 →	major head protein	0	0	0	0	0	0	0.13	0	0
23258	G→T	G98C (GGT→TGT)	T7p44 →	major head protein	0	0	0	0.144	0	0	0	0	0
23322	G→A	R119H (CGC→CAC)	T7p44 →	major head protein	0	0	0	0	0.102	0	0	0	0
23337	C→A	S124Y (TCT→TAT)	T7p44 →	major head protein	0	0	0	0	0	0	0	0.12	0
23344	G→T	L126F (TTG→TTT)	T7p44 →	major head protein	0	0	0	0	0	0	0	0.116	0
23579	C→A	R205S (CGT→AGT)	T7p44 →	major head protein	0	0	0	0.204	0	0	0	0	0
23598	C→A	P211Q (CCA→CAA)	T7p44 →	major head protein	0	0	0	0.174	0	0	0	0	0
23667	C→A	P234H (CCT→CAT)	T7p44 →	major head protein	0	0.118	0	0	0	0	0	0	0
23685	G→A	R240H (CGC→CAC)	T7p44 →	major head protein	0	0	0	0	0.112	0	0	0	0
23750	C→A	R262S (CGT→AGT) ‡	T7p44 →	major head protein	0	0	0	0.208	0	0	0	0	0
23751	G→A	R262H (CGT→CAT) ‡	T7p44 →	major head protein	0	0	0	0.142	0	0	0	0	0
23798	G→A	E278K (GAG→AAG)	T7p44 →	major head protein	0.312	0.426	0	0	0.188	0.248	0	0	0.174
24023	C→T	T353M (ACG→ATG)	T7p44 →	major head protein	0	0	0	0.07	0	0	0	0	0
24039	C→A	P358P (CCC→CCA)	T7p44 →	major head protein	0	0.056	0.058	0	0	0	0	0	0
24093	C→T	A376A (GCC→GCT)	T7p44 →	major head protein	0	0	0	0.082	0	0	0	0	0
24103	C→A	R380S (CGC→AGC)	T7p44 →	major head protein	0	0	0	0	0	0	0	0.067	0.059
24151	G→A	A396T (GCT→ACT)	T7p44 →	major head protein	0	0	0	0.056	0	0	0	0	0
24175	C→A	intergenic (+13/‑53)	T7p44 → / → T7p46	major head protein/tail protein	0	0	0.069	0	0	0	0	0	0.062
24358	G→T	R44L (CGG→CTG)	T7p46 →	tail protein	0	0	0	0.05	0	0	0	0	0
24543	C→T	R106* (CGA→TGA)	T7p46 →	tail protein	0	0	0	0.054	0	0	0	0	0
24657	C→A	R144S (CGT→AGT)	T7p46 →	tail protein	0	0.052	0	0	0	0	0	0	0
24688	C→T	P154L (CCG→CTG)	T7p46 →	tail protein	0	0	0	0.06	0	0	0	0	0
24698	G→T	E157D (GAG→GAT)	T7p46 →	tail protein	0	0	0.075	0	0	0	0	0.052	0
24737	C→A	L170L (CTC→CTA)	T7p46 →	tail protein	0	0	0	0	0	0	0	0.054	0
24765	G→T	G180W (GGG→TGG)	T7p46 →	tail protein	0	0	0.065	0	0	0	0	0	0
24877	G→T	K12N (AAG→AAT)	T7p47 →	tail protein	0	0	0	0.056	0	0	0	0	0
25053	G→T	R71L (CGA→CTA)	T7p47 →	tail protein	0	0	0	0	0	0	0	0.061	0
25100	C→T	R87* (CGA→TGA)	T7p47 →	tail protein	0	0	0	0.065	0	0	0	0	0
25169	G→A	A110T (GCT→ACT)	T7p47 →	tail protein	0	0	0	0.051	0	0	0	0	0
25176	C→A	P112Q (CCA→CAA)	T7p47 →	tail protein	0	0	0	0.071	0	0	0	0	0
25284	C→A	P148H (CCT→CAT)	T7p47 →	tail protein	0	0	0	0.065	0	0	0	0	0
25578	C→A	P246H (CCT→CAT)	T7p47 →	tail protein	0	0	0	0	0	0	0	0.058	0
25630	C→T	N263N (AAC→AAT)	T7p47 →	tail protein	0	0	0	0.054	0	0	0	0	0
25755	G→T	W305L (TGG→TTG)	T7p47 →	tail protein	0	0	0	0	0	0	0	0.068	0
25792	C→T	D317D (GAC→GAT)	T7p47 →	tail protein	0	0	0	0.056	0	0	0	0	0
25814	C→A	L325I (CTT→ATT)	T7p47 →	tail protein	0	0	0	0.067	0	0	0	0	0
25929	G→T	G363V (GGG→GTG)	T7p47 →	tail protein	0	0.052	0	0	0	0	0	0	0
25977	C→A	P379H (CCT→CAT)	T7p47 →	tail protein	0	0	0	0.059	0	0	0	0	0
26083	C→A	L414L (CTC→CTA)	T7p47 →	tail protein	0	0	0	0.074	0	0	0	0	0
26272	G→T	Q477H (CAG→CAT)	T7p47 →	tail protein	0	0	0	0.073	0	0	0	0	0
26331	C→A	P497H (CCT→CAT)	T7p47 →	tail protein	0	0	0	0	0	0	0	0.068	0
26353	C→T	C504C (TGC→TGT)	T7p47 →	tail protein	0	0	0	0.065	0	0	0	0	0
26393	G→T	G518W (GGG→TGG)	T7p47 →	tail protein	0	0	0	0.082	0	0	0	0	0
26720	G→T	G627W (GGG→TGG)	T7p47 →	tail protein	0	0	0	0	0	0	0	0.061	0
26725	G→T	R628S (AGG→AGT)	T7p47 →	tail protein	0	0	0	0.067	0	0	0	0	0
26819	G→A	G660S (GGT→AGT)	T7p47 →	tail protein	0	0	0	0.063	0	0	0	0	0
26912	G→T	G691W (GGG→TGG)	T7p47 →	tail protein	0	0	0	0	0	0	0	0.055	0
26936	G→T	G699W (GGG→TGG)	T7p47 →	tail protein	0	0	0	0.075	0	0	0	0	0
27034	G→T	M731I (ATG→ATT)	T7p47 →	tail protein	0	0.056	0	0	0	0	0	0	0
27071	G→T	G744W (GGG→TGG)	T7p47 →	tail protein	0	0	0	0	0.05	0	0	0	0
27165	C→A	P775H (CCT→CAT)	T7p47 →	tail protein	0	0	0	0	0	0	0	0.054	0
27179	G→T	G780W (GGG→TGG)	T7p47 →	tail protein	0	0	0	0.067	0	0	0	0	0
27208	G→T	R789R (CGG→CGT)	T7p47 →	tail protein	0	0	0	0	0.069	0	0	0.055	0
27240	C→A	intergenic (+14/‑67)	T7p47 → / → T7p48	tail protein/internal virion protein	0	0.071	0	0	0	0	0	0	0
27274	G→T	intergenic (+48/‑33)	T7p47 → / → T7p48	tail protein/internal virion protein	0	0	0.066	0	0	0	0	0	0
27293	G→T	intergenic (+67/‑14)	T7p47 → / → T7p48	tail protein/internal virion protein	0	0	0.06	0.1	0	0	0	0	0
27356	C→A	P17Q (CCG→CAG)	T7p48 →	internal virion protein	0	0	0	0.062	0	0	0	0	0
27410	C→A	P35H (CCT→CAT)	T7p48 →	internal virion protein	0	0.079	0	0.081	0	0	0	0	0
27466	G→T	G54C (GGT→TGT)	T7p48 →	internal virion protein	0	0.051	0	0	0	0	0	0	0
27628	C→A	H108N (CAC→AAC)	T7p48 →	internal virion protein	0	0	0	0	0	0	0	0.056	0
27642	C→A	L112L (CTC→CTA)	T7p48 →	internal virion protein	0	0	0	0.051	0	0	0	0	0
27984	G→T	G86V (GGA→GTA)	T7p49 →	internal virion protein	0	0	0.057	0	0	0	0	0	0
28001	G→T	G92C (GGT→TGT)	T7p49 →	internal virion protein	0	0	0.05	0	0	0	0	0	0
28017	G→A	R97H (CGC→CAC)	T7p49 →	internal virion protein	0	0	0	0.083	0	0	0	0	0
28203	C→A	P159Q (CCA→CAA)	T7p49 →	internal virion protein	0	0	0	0	0	0	0	0.07	0
28309	G→T	T194T (ACG→ACT)	T7p49 →	internal virion protein	0	0	0	0.089	0	0	0	0	0
28363	G→T	P13P (CCG→CCT)	T7p50 →	internal virion protein	0	0	0	0	0	0	0.063	0	0
28622	G→A	A100T (GCT→ACT)	T7p50 →	internal virion protein	0	0	0	0.064	0	0	0	0	0
28933	C→T	N203N (AAC→AAT)	T7p50 →	internal virion protein	0	0	0	0.053	0	0	0	0	0
29498	C→A	Q392K (CAG→AAG)	T7p50 →	internal virion protein	0	0	0	0.059	0	0	0	0	0
29693	G→A	G457R (GGA→AGA)	T7p50 →	internal virion protein	0	0	0	0.061	0	0	0	0	0
29806	C→T	R494R (CGC→CGT)	T7p50 →	internal virion protein	0.055	0	0	0	0	0	0	0	0
29896	G→T	Q524H (CAG→CAT)	T7p50 →	internal virion protein	0	0.054	0	0	0	0	0	0	0
30085	G→T	S587S (TCG→TCT)	T7p50 →	internal virion protein	0	0.06	0.063	0	0	0	0	0	0
30228	G→T	W635L (TGG→TTG)	T7p50 →	internal virion protein	0	0	0	0.1	0	0	0	0	0
30236	G→T	G638C (GGT→TGT)	T7p50 →	internal virion protein	0	0	0.052	0	0	0	0	0	0
30260	C→T	R646C (CGT→TGT)	T7p50 →	internal virion protein	0	0	0	0	0.101	0	0	0	0
30285	C→A	P654H (CCT→CAT)	T7p50 →	internal virion protein	0	0	0	0.075	0	0	0	0	0
30664	G→T	G24W (GGG→TGG) ‡	T7p51 →	internal virion protein with endolysin domain	0	0	0	0.079	0	0	0	0	0
30665	G→T	G24V (GGG→GTG) ‡	T7p51 →	internal virion protein with endolysin domain	0	0	0	0.066	0	0	0	0	0
30719	C→A	P42H (CCT→CAT)	T7p51 →	internal virion protein with endolysin domain	1	1	1	1	1	1	1	1	1
30801	C→A	T69T (ACC→ACA)	T7p51 →	internal virion protein with endolysin domain	0	0	0	0.09	0	0	0	0	0
30853	G→A	A87T (GCT→ACT)	T7p51 →	internal virion protein with endolysin domain	0	0	0	0.052	0	0	0	0	0
30909	C→A	A105A (GCC→GCA)	T7p51 →	internal virion protein with endolysin domain	0	0	0	0.076	0	0	0	0	0
30930	G→T	E112D (GAG→GAT)	T7p51 →	internal virion protein with endolysin domain	0	0	0	0.079	0	0	0	0	0
30959	C→A	A122E (GCG→GAG)	T7p51 →	internal virion protein with endolysin domain	0	0.055	0	0	0	0	0	0	0
30969	G→T	K125N (AAG→AAT)	T7p51 →	internal virion protein with endolysin domain	0	0	0	0	0	0	0	0.056	0
31200	G→A	T202T (ACG→ACA)	T7p51 →	internal virion protein with endolysin domain	0	0	0	0	0	0	0	0	0.094
31234	C→A	H214N (CAC→AAC)	T7p51 →	internal virion protein with endolysin domain	0	0	0.05	0.078	0	0	0	0	0
31237	G→T	G215* (GGA→TGA)	T7p51 →	internal virion protein with endolysin domain	0	0	0	0.073	0	0	0	0	0
31324	G→T	G244W (GGG→TGG)	T7p51 →	internal virion protein with endolysin domain	0	0	0	0	0	0	0	0.054	0
31325	G→T	G244V (GGG→GTG)	T7p51 →	internal virion protein with endolysin domain	0	0	0	0.068	0	0	0	0	0
31758	G→T	A388A (GCG→GCT)	T7p51 →	internal virion protein with endolysin domain	0	0	0	0.093	0	0	0	0	0
31922	C→A	S443Y (TCT→TAT)	T7p51 →	internal virion protein with endolysin domain	0	0	0	0.061	0	0	0	0	0
31926	G→A	A444A (GCG→GCA)	T7p51 →	internal virion protein with endolysin domain	0	0	0	0.069	0	0	0	0	0
31978	G→T	G462C (GGT→TGT)	T7p51 →	internal virion protein with endolysin domain	0	0	0	0.093	0	0	0	0	0
32160	G→T	L522F (TTG→TTT)	T7p51 →	internal virion protein with endolysin domain	0	0.051	0	0	0	0	0	0	0
32162	G→T	G523V (GGG→GTG)	T7p51 →	internal virion protein with endolysin domain	0	0.058	0	0	0	0	0	0	0
32182	C→T	R530C (CGT→TGT)	T7p51 →	internal virion protein with endolysin domain	0	0	0	0.09	0	0	0	0	0
32377	C→A	R595S (CGT→AGT)	T7p51 →	internal virion protein with endolysin domain	0	0	0.064	0	0.064	0	0.054	0.08	0
32671	C→A	R693S (CGC→AGC)	T7p51 →	internal virion protein with endolysin domain	0	0	0	0.08	0	0	0	0	0
32694	C→A	V700V (GTC→GTA)	T7p51 →	internal virion protein with endolysin domain	0	0	0	0.083	0	0	0	0	0
32746	G→T	G718W (GGG→TGG)	T7p51 →	internal virion protein with endolysin domain	0	0.054	0	0.073	0	0	0	0	0
32986	C→A	R798S (CGC→AGC) ‡	T7p51 →	internal virion protein with endolysin domain	0	0	0	0.072	0	0	0	0	0
32987	G→A	R798H (CGC→CAC) ‡	T7p51 →	internal virion protein with endolysin domain	0	0	0	0.053	0	0	0	0	0
33028	G→A	A812T (GCC→ACC)	T7p51 →	internal virion protein with endolysin domain	0	0	0	0.053	0	0	0	0	0
33252	G→T	M886I (ATG→ATT)	T7p51 →	internal virion protein with endolysin domain	0	0	0	0.074	0	0	0	0	0
33313	G→T	G907W (GGG→TGG)	T7p51 →	internal virion protein with endolysin domain	0	0	0	0.089	0	0	0	0	0
33478	G→A	G962R (GGA→AGA)	T7p51 →	internal virion protein with endolysin domain	0	0	0	0.08	0	0	0	0.072	0
33610	G→T	G1006W (GGG→TGG)	T7p51 →	internal virion protein with endolysin domain	0	0	0	0	0	0	0	0.054	0
33631	C→A	L1013I (CTA→ATA)	T7p51 →	internal virion protein with endolysin domain	0	0.059	0	0	0	0	0	0.064	0
33653	G→T	W1020L (TGG→TTG)	T7p51 →	internal virion protein with endolysin domain	0	0	0	0.087	0	0	0	0	0
33704	C→T	A1037V (GCT→GTT)	T7p51 →	internal virion protein with endolysin domain	0.192	0.223	0.075	0	0	0.054	0	0	0.125
33750	C→T	D1052D (GAC→GAT)	T7p51 →	internal virion protein with endolysin domain	0	0	0	0.058	0	0	0	0	0
33763	G→A	V1057I (GTT→ATT)	T7p51 →	internal virion protein with endolysin domain	0	0	0	0.057	0	0	0	0	0
33867	C→A	S1091S (TCC→TCA)	T7p51 →	internal virion protein with endolysin domain	0	0	0	0.081	0	0	0	0	0
33880	C→A	H1096N (CAT→AAT)	T7p51 →	internal virion protein with endolysin domain	0	0.05	0	0	0	0	0	0	0
34011	C→T	S1139S (AGC→AGT)	T7p51 →	internal virion protein with endolysin domain	0.19	0.261	0	0.063	0	0.055	0	0	0.114
34082	C→A	P1163H (CCT→CAT)	T7p51 →	internal virion protein with endolysin domain	0	0	0	0.078	0	0	0	0	0
34154	G→T	R1187L (CGT→CTT)	T7p51 →	internal virion protein with endolysin domain	0.065	0	0	0	0	0	0	0	0
34277	C→A	P1228Q (CCA→CAA)	T7p51 →	internal virion protein with endolysin domain	0	0	0	0	0	0	0	0.051	0
34566	G→T	intergenic (+15/‑58)	T7p51 → / → T7p52	internal virion protein with endolysin domain/tail fiber protein	0	0	0	0.059	0	0	0	0	0
34691	C→A	P23Q (CCG→CAG)	T7p52 →	tail fiber protein	0	0.078	0	0	0	0	0	0.055	0
34696	G→T	E25* (GAG→TAG)	T7p52 →	tail fiber protein	0	0	0	0.057	0	0	0	0	0
35050	G→A	V143M (GTG→ATG)	T7p52 →	tail fiber protein	0	0	0	0.056	0	0	0	0	0
35095	A→G	N158D (AAC→GAC)	T7p52 →	tail fiber protein	0.147	0.205	0	0	0	0.115	0	0	0
35243	G→T	R207L (CGA→CTA)	T7p52 →	tail fiber protein	0	0	0	0.074	0	0	0	0	0
35248	G→A	E209K (GAA→AAA)	T7p52 →	tail fiber protein	0.185	0.298	0	0.057	0.11	0.184	0.074	0.077	0.114
35265	G→T	K214N (AAG→AAT)	T7p52 →	tail fiber protein	1	1	1	1	1	1	1	1	1
35438	T→G	L272W (TTG→TGG)	T7p52 →	tail fiber protein	0.251	0.102	0	0	0.1	0.051	0.073	0	0
35595	G→T	W324C (TGG→TGT)	T7p52 →	tail fiber protein	0	0	0	0	0	0	0	0.063	0
35695	C→A	Q358K (CAA→AAA)	T7p52 →	tail fiber protein	0	0.053	0	0	0	0	0	0.068	0
35930	A→G	Q436R (CAG→CGG)	T7p52 →	tail fiber protein	0.143	0	0	0	0	0	0	0	0
35959	C→A	Q446K (CAA→AAA)	T7p52 →	tail fiber protein	0.142	0	0	0	0	0.124	0	0	0
35989	G→A	D456N (GAT→AAT)	T7p52 →	tail fiber protein	0.143	0	0	0	0	0.12	0	0	0
36037	C→A	Q472K (CAG→AAG)	T7p52 →	tail fiber protein	1	1	1	1	1	1	1	1	1
36064	G→T	G481W (GGG→TGG) ‡	T7p52 →	tail fiber protein	0	0	0	0.108	0	0	0	0	0
36065	G→T	G481V (GGG→GTG) ‡	T7p52 →	tail fiber protein	0	0	0	0.14	0	0	0	0	0
36244	A→C	S541R (AGT→CGT) ‡	T7p52 →	tail fiber protein	0.456	0.399	0.125	0.095	0.166	0.264	0.19	0.107	0.188
36245	G→A	S541N (AGT→AAT) ‡	T7p52 →	tail fiber protein	0.381	0.103	0.119	0.076	0.156	0.135	0.173	0.09	0.179
36261	T→G	N546K (AAT→AAG)	T7p52 →	tail fiber protein	0.653	0.907	0.918	0.906	0.905	0.887	0.895	0.922	0.887
36875	G→T	intergenic (+53/‑42)	T7p54 → / → T7p55	terminase small subunit/Rz‑like spanin	0	0.053	0.052	0	0	0	0.051	0	0
37199	G→A	G95R (GGA→AGA)	T7p55 →	Rz‑like spanin	0	0	0	0.18	0	0	0	0	0
37257	G→T	R114L (CGA→CTA)	T7p55 →	Rz‑like spanin	0	0	0	0	0.114	0	0	0	0.102
37379	C→A	Q4K (CAA→AAA)	T7p57 →	terminase large subunit	0	0	0.05	0	0	0	0	0	0
37468	G→A	P33P (CCG→CCA)	T7p57 →	terminase large subunit	0	0	0	0.062	0	0	0	0	0
37547	C→A	R60S (CGT→AGT)	T7p57 →	terminase large subunit	0	0	0	0.057	0	0	0	0	0
37723	C→T	P118P (CCC→CCT)	T7p57 →	terminase large subunit	0	0	0	0.055	0	0	0	0	0
37730	C→T	R121C (CGT→TGT)	T7p57 →	terminase large subunit	0	0	0	0.06	0	0	0	0	0
38018	G→T	G217W (GGG→TGG)	T7p57 →	terminase large subunit	0	0.102	0	0	0	0	0	0	0
38051	C→A	P228T (CCA→ACA) ‡	T7p57 →	terminase large subunit	0	0	0	0.132	0	0	0	0	0
38052	C→A	P228Q (CCA→CAA) ‡	T7p57 →	terminase large subunit	0	0	0	0.132	0	0	0	0	0
38061	G→A	R231H (CGT→CAT)	T7p57 →	terminase large subunit	0	0	0	0.1	0	0	0	0	0
38143	G→T	G258G (GGG→GGT)	T7p57 →	terminase large subunit	0	0	0	0.148	0	0	0	0	0
38186	G→T	E273* (GAG→TAG)	T7p57 →	terminase large subunit	0	0	0	0.14	0	0	0	0	0
38296	G→T	A309A (GCG→GCT)	T7p57 →	terminase large subunit	0	0	0	0.061	0	0	0	0	0
38340	C→A	P324Q (CCG→CAG)	T7p57 →	terminase large subunit	0	0	0	0.072	0	0	0	0	0
38386	G→T	K339N (AAG→AAT)	T7p57 →	terminase large subunit	0	0	0	0	0	0	0	0.051	0
38387	G→T	G340C (GGT→TGT)	T7p57 →	terminase large subunit	0	0	0	0.052	0	0	0	0	0
38549	C→A	R394S (CGT→AGT)	T7p57 →	terminase large subunit	0	0	0	0.051	0	0	0	0	0
38638	C→T	F423F (TTC→TTT)	T7p57 →	terminase large subunit	0	0	0	0.142	0	0	0	0	0
38750	C→A	L461I (CTT→ATT)	T7p57 →	terminase large subunit	0	0	0	0.064	0	0	0	0	0
38951	C→A	R528S (CGT→AGT)	T7p57 →	terminase large subunit	0	0	0	0.055	0	0	0	0	0
39067	G→T	V566V (GTG→GTT)	T7p57 →	terminase large subunit	0	0	0	0.087	0	0	0	0	0
39461	C→A	L25I (CTT→ATT)	T7p60 →	hypothetical protein	0	0	0	0.056	0	0	0	0	0
39464	G→T	G26W (GGG→TGG)	T7p60 →	hypothetical protein	0	0	0	0	0	0	0	0.054	0
39547	T→C	intergenic (+9/–)	T7p60 → / –	hypothetical protein/–	1	1	1	0.91	1	1	1	1	1
39634	C→A	intergenic (+96/–)	T7p60 → / –	hypothetical protein/–	0	0	0	0.065	0	0	0	0	0
39740	G→T	intergenic (+202/–)	T7p60 → / –	hypothetical protein/–	0	0	0	0.053	0	0	0	0	0
39741	G→T	intergenic (+203/–)	T7p60 → / –	hypothetical protein/–	0	0	0	0.056	0	0	0	0	0
39813	G→T	intergenic (+275/–)	T7p60 → / –	hypothetical protein/–	0	0	0	0.076	0	0	0	0	0
