# Supplementary material for: Rapid Evolution of Ionic Silver Resistance in Escherichia Phage T7
Source: Microorganisms. 2026 Jun 1;14(6):1243. doi: 10.3390/microorganisms14061243 (PMC13304085; doi:10.3390/microorganisms14061243)
Supplement: Supplementary file 1 [file microorganisms-14-01243-s001.zip › Supplemental_S3.xlsx]

## Sheet: Sheet1
Position	Mutation	Annotation	Gene	Description	Ancestor	C1	C2	C3	C4	C5
104	G→T	intergenic (–/‑821)	– / → T7p01	–/ocr‑like anti‑restriction	0	0	0.135	0	0	0
129	G→T	intergenic (–/‑796)	– / → T7p01	–/ocr‑like anti‑restriction	0	0	0	0	0	0.061
269	T→G	intergenic (–/‑656)	– / → T7p01	–/ocr‑like anti‑restriction	0.193	0	0	0	0	0
276	T→G	intergenic (–/‑649)	– / → T7p01	–/ocr‑like anti‑restriction	0.194	0	0	0	0	0
282	T→G	intergenic (–/‑643)	– / → T7p01	–/ocr‑like anti‑restriction	0.149	0	0	0	0	0
295	T→G	intergenic (–/‑630)	– / → T7p01	–/ocr‑like anti‑restriction	0.207	0	0	0	0	0
308	T→G	intergenic (–/‑617)	– / → T7p01	–/ocr‑like anti‑restriction	0.224	0	0	0	0	0
1257	Δ1,480 bp	0	[T7p01]–[T7p03]	[T7p01], T7p02, T7p04, T7p05, T7p06, T7p05, [T7p03]	1	1	1	1	1	1
2762	C→A	R248S (CGC→AGC)	T7p03 →	serine‑threonine kinase	0	0	0	0	0	0.051
2882	C→T	R288* (CGA→TGA)	T7p03 →	serine‑threonine kinase	0	0	0.15	0	0	0
2887	G→A	W289* (TGG→TGA)	T7p03 →	serine‑threonine kinase	0.132	0.2	0.17	0.181	0.204	0.165
2961	G→T, G→A	W314L (TGG→TTG)	T7p03 →	serine‑threonine kinase	0	0	0.053	0	0	0.052
3124	G→A	intergenic (+24/‑47)	T7p03 → / → T7p07	serine‑threonine kinase/RNA polymerase	0	0	0	0	0.07	0
3229	C→A	P20Q (CCG→CAG)	T7p07 →	RNA polymerase	0	0	0	0	0	0.056
3308	G→T	M46I (ATG→ATT)	T7p07 →	RNA polymerase	0	0	0	0	0.064	0
3440	G→T	E90D (GAG→GAT)	T7p07 →	RNA polymerase	0	0	0.056	0	0	0
3497	C→A	I109I (ATC→ATA)	T7p07 →	RNA polymerase	0	0	0.056	0	0	0
3530	G→T	K120N (AAG→AAT)	T7p07 →	RNA polymerase	0	0	0.07	0	0	0
3546	C→T	L126L (CTA→TTA)	T7p07 →	RNA polymerase	0	0	0.061	0	0	0
3593	C→T	I141I (ATC→ATT)	T7p07 →	RNA polymerase	0	0	0.076	0	0	0
3618	C→A	R150S (CGC→AGC)	T7p07 →	RNA polymerase	0	0	0.056	0	0	0
3750	G→T	G194C (GGT→TGT)	T7p07 →	RNA polymerase	0	0	0.057	0	0	0
3906	C→A	L246I (CTC→ATC)	T7p07 →	RNA polymerase	0	0	0.063	0	0	0
4113	G→T	E315* (GAG→TAG)	T7p07 →	RNA polymerase	0	0	0.096	0	0	0
4187	C→T	N339N (AAC→AAT)	T7p07 →	RNA polymerase	1	1	1	1	1	1
4471	C→A	P434Q (CCG→CAG)	T7p07 →	RNA polymerase	0	0	0	0	0	0.063
4526	C→T	I452I (ATC→ATT)	T7p07 →	RNA polymerase	0	0	0.063	0	0	0
4590	C→A	P474T (CCG→ACG)	T7p07 →	RNA polymerase	0	0	0	0	0	0.057
4884	G→T	G572W (GGG→TGG)	T7p07 →	RNA polymerase	0	0	0.091	0	0	0
5300	C→A	V710V (GTC→GTA)	T7p07 →	RNA polymerase	0	0	0.061	0	0	0
5481	G→A	A771T (GCA→ACA)	T7p07 →	RNA polymerase	0	0	0	0.082	0	0
5849	Δ75 bp	intergenic (+27/‑84)	T7p07 → / → T7p09	RNA polymerase/hypothetical protein	1	1	1	1	1	1
6526	G→A	A18T (GCC→ACC)	T7p10 →	DNA ligase	0	0	0.055	0	0	0
6592	G→T	G40W (GGG→TGG)	T7p10 →	DNA ligase	0	0	0.058	0	0	0.056
6659	C→A	A62E (GCA→GAA)	T7p10 →	DNA ligase	0	0	0.066	0	0	0
6748	G→T	G92W (GGG→TGG)	T7p10 →	DNA ligase	0	0	0.053	0	0	0
7099	G→T	E209* (GAG→TAG)	T7p10 →	DNA ligase	0	0	0	0	0	0.083
7177	G→T	G235C (GGC→TGC)	T7p10 →	DNA ligase	0	0	0	0	0	0.054
7528	G→T	E352* (GAG→TAG)	T7p10 →	DNA ligase	0	0	0.069	0	0	0
7781	G→T	intergenic (+18/‑10)	T7p11 → / → T7p12	hypothetical protein/hypothetical protein	0	0.051	0	0	0	0
8239	T→G	L25* (TTA→TGA)	T7p14 →	nucleotide kinase	0.098	0	0	0	0	0
8347	C→A	P61Q (CCA→CAA)	T7p14 →	nucleotide kinase	0	0	0.06	0	0	0
8405	C→A	P80P (CCC→CCA)	T7p14 →	nucleotide kinase	0	0	0	0	0	0.061
8429	C→A	T88T (ACC→ACA)	T7p14 →	nucleotide kinase	0	0	0	0	0	0.056
8627	C→T	F154F (TTC→TTT)	T7p14 →	nucleotide kinase	0	0	0	0	0	0.059
8770	C→A	P8T (CCA→ACA)	T7p15 →	hypothetical protein	0	0	0	0	0	0.061
8771	C→A	P8Q (CCA→CAA)	T7p15 →	hypothetical protein	0	0	0.057	0	0.064	0
8920	C→A	S8* (TCA→TAA)	T7p16 →	RNA polymerase inhibitor	0	0	0.058	0	0	0
9119	C→A	intergenic (+27/‑39)	T7p16 → / → T7p17	RNA polymerase inhibitor/Gp2.5‑like ssDNA binding protein and ssDNA annealing protein	0	0	0	0	0	0.056
9548	G→T	D131Y (GAC→TAC)	T7p17 →	Gp2.5‑like ssDNA binding protein and ssDNA annealing protein	0	0	0.06	0	0	0
9620	C→A	L155M (CTG→ATG)	T7p17 →	Gp2.5‑like ssDNA binding protein and ssDNA annealing protein	0	0	0	0	0	0.056
9644	G→A	A163T (GCT→ACT)	T7p17 →	Gp2.5‑like ssDNA binding protein and ssDNA annealing protein	0	0	0	0	0	0.052
9845	G→A	G230R (GGA→AGA)	T7p17 →	Gp2.5‑like ssDNA binding protein and ssDNA annealing protein	0	0	0	0	0	0.053
10133	G→T	G93W (GGG→TGG)	T7p18 →	endonuclease	0	0	0	0	0	0.08
10195	C→A	S113S (TCC→TCA)	T7p18 →	endonuclease	0	0	0	0	0	0.055
10220	C→A	Q122K (CAA→AAA)	T7p18 →	endonuclease	0	0	0	0	0	0.056
10445	C→A	F63L (TTC→TTA)	T7p19 →	endonuclease	0	0	0.067	0	0	0
10465	G→T	W70L (TGG→TTG)	T7p19 →	endonuclease	0	0	0	0	0	0.054
10514	C→A	P86P (CCC→CCA)	T7p19 →	endonuclease	0	0	0	0	0.09	0.055
10796	C→A	R31S (CGT→AGT)	T7p20 →	amidase	0	0	0	0	0	0.057
10918	G→T	K71N (AAG→AAT)	T7p20 →	amidase	0	0	0	0	0	0.088
11134	C→T	N143N (AAC→AAT)	T7p20 →	amidase	0	0	0.063	0	0	0
11777	C→T	F71F (TTC→TTT)	T7p22 →	DNA primase/helicase	0	0	0	0	0	0.116
11812	C→T	A83V (GCG→GTG)	T7p22 →	DNA primase/helicase	0	0	0.108	0	0	0
11934	C→A	R124R (CGA→AGA)	T7p22 →	DNA primase/helicase	0	0	0.102	0	0	0
11990	C→A	F142L (TTC→TTA)	T7p22 →	DNA primase/helicase	0	0	0.15	0	0	0
12012	G→A	G150S (GGT→AGT)	T7p22 →	DNA primase/helicase	0	0	0.146	0	0	0
12401	A→G	L279L (CTA→CTG)	T7p22 →	DNA primase/helicase	0	0	0	0.322	0	0
12532	G→A	R323H (CGT→CAT)	T7p22 →	DNA primase/helicase	0	0	0.136	0	0	0
12630	C→A	L356I (CTA→ATA)	T7p22 →	DNA primase/helicase	0	0	0.124	0	0	0
12999	C→T	R479C (CGC→TGC)	T7p22 →	DNA primase/helicase	0	0	0.306	0	0	0
13065	G→A	A501T (GCC→ACC)	T7p22 →	DNA primase/helicase	0.231	0.435	0.54	0.903	0.456	0.486
13068	C→T	L502F (CTT→TTT)	T7p22 →	DNA primase/helicase	0.345	0.897	1.077	0.786	1.206	1.176
13182	G→A	G540R (GGA→AGA)	T7p22 →	DNA primase/helicase	0.246	0.387	0.27	0.249	0.255	0.234
13222	C→A	S553* (TCA→TAA)	T7p22 →	DNA primase/helicase	0	0	0.165	0	0	0
13498	C→A	S49S (TCC→TCA)	T7p26 →	hypothetical protein	0	0	0	0	0.055	0
13617	G→A	D12N (GAT→AAT)	T7p27 →	hypothetical protein	0	0	0	0	0	0.054
13634	G→T	W17C (TGG→TGT)	T7p27 →	hypothetical protein	0	0	0	0	0	0.068
13809	C→A	R76S (CGC→AGC)	T7p27 →	hypothetical protein	0	0	0	0	0.056	0
13811	C→T	R76R (CGC→CGT)	T7p27 →	hypothetical protein	0	0	0.052	0	0	0
14383	C→A	L11I (CTC→ATC)	T7p29 →	DNA polymerase I	0	0	0	0	0	0.052
15094	G→T	A248S (GCT→TCT)	T7p29 →	DNA polymerase I	1	1	1	1	1	1
15166	G→T	E272* (GAG→TAG)	T7p29 →	DNA polymerase I	0	0	0.115	0	0.054	0
15304	C→A	R318S (CGC→AGC)	T7p29 →	DNA polymerase I	0	0	0	0	0.067	0
15429	G→T	K359N (AAG→AAT)	T7p29 →	DNA polymerase I	0	0	0	0	0.053	0
15557	G→T	G402V (GGA→GTA)	T7p29 →	DNA polymerase I	0	0.071	0	0	0	0.073
15739	G→T	G463W (GGG→TGG)	T7p29 →	DNA polymerase I	0	0	0	0	0	0.059
15806	C→T	A485V (GCT→GTT)	T7p29 →	DNA polymerase I	0.088	0	0	0	0.197	0
15904	C→T, C→A	R518* (CGA→TGA)	T7p29 →	DNA polymerase I	0	0	0.052	0	0	0.077
15905	G→T	R518L (CGA→CTA)	T7p29 →	DNA polymerase I	0	0.064	0	0	0	0
15924	C→A	F524L (TTC→TTA)	T7p29 →	DNA polymerase I	0	0	0.085	0	0	0
15964	G→T	G538* (GGA→TGA)	T7p29 →	DNA polymerase I	0	0	0	0	0	0.061
15976	G→T	G542C (GGT→TGT)	T7p29 →	DNA polymerase I	0	0	0	0	0	0.104
16334	G→A	R661H (CGT→CAT)	T7p29 →	DNA polymerase I	0	0	0.055	0	0	0
16412	G→A	R687Q (CGG→CAG)	T7p29 →	DNA polymerase I	0	0	0	0	0	0.056
16978	C→A	P43H (CCC→CAC)	T7p31 →	hypothetical protein	0	0.108	0	0	0	0
17112	T→C	F88L (TTC→CTC)	T7p31 →	hypothetical protein	0	0.33	0	0.564	0.352	0
17268	C→A	S140* (TCG→TAG)	T7p31 →	hypothetical protein	0	0.126	0	0	0	0
17560	G→T	K19N (AAG→AAT)	T7p35 →	exonuclease	0	0	0	0	0	0.051
17729	G→T	A76S (GCA→TCA)	T7p35 →	exonuclease	0	0	0.072	0	0	0
17819	G→T	V106L (GTG→TTG)	T7p35 →	exonuclease	0	0	0.072	0	0	0
18234	G→T	W244L (TGG→TTG)	T7p35 →	exonuclease	0	0	0	0	0.056	0
18260	G→T	E253* (GAG→TAG)	T7p35 →	exonuclease	0	0.061	0	0.06	0.072	0
18270	G→T	W256L (TGG→TTG)	T7p35 →	exonuclease	0	0	0	0	0	0.07
18362	G→T	E287* (GAG→TAG)	T7p35 →	exonuclease	0	0	0	0	0	0.052
18435	C→T	L14L (CTC→CTT)	T7p36 →	DUF5516 domain‑containing protein	0	0	0.053	0	0	0
18444	C→T	C17C (TGC→TGT)	T7p36 →	DUF5516 domain‑containing protein	0.066	0	0	0	0	0
18545	G→T	intergenic (+38/‑60)	T7p36 → / → T7p37	DUF5516 domain‑containing protein/DUF2717 domain‑containing protein	0	0	0	0	0	0.078
18892	C→A	P10Q (CCG→CAG)	T7p38 →	DUF5476 family protein	0	0	0	0	0	0.068
19374	T→C	V82A (GTA→GCA)	T7p39 →	host range and adsorption protein	0.549	0.338	0.242	0.114	0.239	0.249
19677	A→T	E48V (GAA→GTA)	T7p40 →	host range and adsorption protein	1	1	1	1	1	1
19819	C→T	G95G (GGC→GGT)	T7p40 →	host range and adsorption protein	0	0	0	0	0.07	0
19950	G→T	E35* (GAG→TAG)	T7p41 →	HNH endonuclease	0.055	0.055	0	0.061	0	0
20164	C→A	S106Y (TCC→TAC)	T7p41 →	HNH endonuclease	0	0	0	0	0	0.059
20276	G→A	A13T (GCA→ACA)	T7p42 →	head‑tail adaptor	0	0	0	0	0	0.054
20466	C→A	A76D (GCT→GAT)	T7p42 →	head‑tail adaptor	0	0	0.055	0	0	0
20682	C→T	P148L (CCG→CTG)	T7p42 →	head‑tail adaptor	0	0	0.051	0	0	0
20689	G→T	P150P (CCG→CCT)	T7p42 →	head‑tail adaptor	0	0	0	0	0	0.058
20694	G→T	G152V (GGG→GTG)	T7p42 →	head‑tail adaptor	0	0	0.077	0	0	0
20710	C→A	P157P (CCC→CCA)	T7p42 →	head‑tail adaptor	0	0	0	0	0	0.073
20724	G→A	R162Q (CGA→CAA)	T7p42 →	head‑tail adaptor	0	0	0	0	0	0.053
20748	G→T	R170L (CGA→CTA)	T7p42 →	head‑tail adaptor	0	0	0	0.051	0.054	0
20813	G→T	E192* (GAG→TAG)	T7p42 →	head‑tail adaptor	0	0	0.061	0	0	0
20920	C→A	L227L (CTC→CTA)	T7p42 →	head‑tail adaptor	0	0	0.144	0	0	0
21132	G→A	G298D (GGC→GAC)	T7p42 →	head‑tail adaptor	0.11	0	0	0	0	0
21175	C→A	T312T (ACC→ACA)	T7p42 →	head‑tail adaptor	0	0	0	0	0.055	0
21222	C→A	S328* (TCG→TAG)	T7p42 →	head‑tail adaptor	0	0	0	0	0	0.06
21362	C→T	R375W (CGG→TGG)	T7p42 →	head‑tail adaptor	0	0	0.07	0	0	0
21800	G→A	E521K (GAG→AAG)	T7p42 →	head‑tail adaptor	0	0	0.053	0	0	0
22148	C→A	Q67K (CAA→AAA)	T7p43 →	head assembly	0	0	0.06	0	0	0
22263	C→A	P105Q (CCA→CAA)	T7p43 →	head assembly	0	0	0	0	0	0.093
22522	C→T	N191N (AAC→AAT)	T7p43 →	head assembly	0.057	0.075	0	0	0	0.053
22612	G→T	L221L (CTG→CTT)	T7p43 →	head assembly	0	0	0.059	0	0	0
22696	T→C	G249G (GGT→GGC)	T7p43 →	head assembly	0.078	0	0.168	0.111	0.054	0.103
23237	G→T	E91* (GAG→TAG)	T7p44 →	major head protein	0	0.112	0	0	0	0
23344	G→T	L126F (TTG→TTT)	T7p44 →	major head protein	0	0	0	0	0.162	0
23492	G→T	D176Y (GAC→TAC)	T7p44 →	major head protein	0	0	0	0	0.108	0
23506	G→T	L180L (CTG→CTT)	T7p44 →	major head protein	0	0	0	0	0	0.178
23594	G→T	D210Y (GAC→TAC)	T7p44 →	major head protein	0	0	0.126	0	0	0
23725	C→A	L253L (CTC→CTA)	T7p44 →	major head protein	0	0	0.136	0	0	0
23729	G→A	A255T (GCT→ACT)	T7p44 →	major head protein	0	0	0	0	0	0.102
23798	G→A	E278K (GAG→AAG)	T7p44 →	major head protein	0.312	0.314	0.236	1.132	0.412	0.298
23809	C→A	V281V (GTC→GTA)	T7p44 →	major head protein	0	0	0.14	0	0	0
24191	G→T	intergenic (+29/‑37)	T7p44 → / → T7p46	major head protein/tail protein	0	0	0	0	0	0.074
24500	C→T	S91S (TCC→TCT)	T7p46 →	tail protein	0	0	0	0	0	0.064
24536	G→A	V103V (GTG→GTA)	T7p46 →	tail protein	0	0	0	0	0.132	0
24657	C→A	R144S (CGT→AGT)	T7p46 →	tail protein	0	0	0	0	0	0.057
24688	C→T	P154L (CCG→CTG)	T7p46 →	tail protein	0	0	0	0	0	0.053
24698	G→T	E157D (GAG→GAT)	T7p46 →	tail protein	0	0	0	0	0	0.074
24877	G→T	K12N (AAG→AAT)	T7p47 →	tail protein	0	0	0	0	0	0.056
25101	G→T	R87L (CGA→CTA)	T7p47 →	tail protein	0	0	0	0	0	0.061
26396	G→T	D519Y (GAC→TAC)	T7p47 →	tail protein	0	0	0.059	0	0	0
26830	G→T	E663D (GAG→GAT)	T7p47 →	tail protein	0	0	0	0	0	0.089
26839	G→T	M666I (ATG→ATT)	T7p47 →	tail protein	0	0	0	0	0	0.069
27071	G→T	G744W (GGG→TGG)	T7p47 →	tail protein	0	0	0	0	0	0.068
27179	G→T	G780W (GGG→TGG)	T7p47 →	tail protein	0	0	0	0	0	0.083
27208	G→T	R789R (CGG→CGT)	T7p47 →	tail protein	0	0	0	0	0	0.066
27293	G→T	intergenic (+67/‑14)	T7p47 → / → T7p48	tail protein/internal virion protein	0	0	0	0	0.057	0
28278	C→A	A184E (GCA→GAA)	T7p49 →	internal virion protein	0	0	0	0	0.055	0
28312	G→A	G195G (GGG→GGA)	T7p49 →	internal virion protein	0	0	0.059	0	0	0
28345	C→A	A7A (GCC→GCA)	T7p50 →	internal virion protein	0	0	0.067	0	0	0
28363	G→T	P13P (CCG→CCT)	T7p50 →	internal virion protein	0	0	0	0	0.059	0
28541	G→T	E73* (GAG→TAG)	T7p50 →	internal virion protein	0	0.051	0	0	0	0
28592	G→T	G90W (GGG→TGG)	T7p50 →	internal virion protein	0	0	0	0	0	0.12
28885	C→T	S187S (AGC→AGT)	T7p50 →	internal virion protein	0	0	0.055	0	0	0
29005	C→T	N227N (AAC→AAT)	T7p50 →	internal virion protein	0	0	0	0	0	0.052
29292	G→T	R323M (AGG→ATG)	T7p50 →	internal virion protein	0	0	0	0	0	0.051
29303	G→T	E327* (GAG→TAG)	T7p50 →	internal virion protein	0	0.052	0	0	0	0
29806	C→T	R494R (CGC→CGT)	T7p50 →	internal virion protein	0.055	0	0	0	0	0
29833	G→T	L503F (TTG→TTT)	T7p50 →	internal virion protein	0	0	0.066	0	0	0
30085	G→T	S587S (TCG→TCT)	T7p50 →	internal virion protein	0	0	0	0	0.053	0
30367	C→A	V681V (GTC→GTA)	T7p50 →	internal virion protein	0	0	0	0	0	0.058
30421	C→A	L699L (CTC→CTA)	T7p50 →	internal virion protein	0	0	0	0	0	0.051
30693	C→A	V33V (GTC→GTA)	T7p51 →	internal virion protein with endolysin domain	0	0	0.083	0	0	0
30719	C→A	P42H (CCT→CAT)	T7p51 →	internal virion protein with endolysin domain	1	1	1	1	1	1
30960	G→A	A122A (GCG→GCA)	T7p51 →	internal virion protein with endolysin domain	0	0	0	0	0	0.076
30969	G→T	K125N (AAG→AAT)	T7p51 →	internal virion protein with endolysin domain	0	0	0	0	0	0.058
31342	G→T	G250C (GGT→TGT)	T7p51 →	internal virion protein with endolysin domain	0	0	0.054	0	0	0
31681	G→T	G363C (GGT→TGT)	T7p51 →	internal virion protein with endolysin domain	0	0	0	0	0	0.05
31844	C→A	P417Q (CCA→CAA)	T7p51 →	internal virion protein with endolysin domain	0	0	0.057	0	0	0
31864	G→T	E424* (GAG→TAG)	T7p51 →	internal virion protein with endolysin domain	0	0	0	0	0.056	0
31873	G→T	G427C (GGT→TGT)	T7p51 →	internal virion protein with endolysin domain	0	0	0.062	0	0	0
31927	G→T	D445Y (GAC→TAC)	T7p51 →	internal virion protein with endolysin domain	0	0	0.052	0	0	0
32016	C→A	A474A (GCC→GCA)	T7p51 →	internal virion protein with endolysin domain	0	0	0	0	0	0.07
32019	G→T	V475V (GTG→GTT)	T7p51 →	internal virion protein with endolysin domain	0	0	0	0	0.056	0
32089	G→A	E499K (GAG→AAG)	T7p51 →	internal virion protein with endolysin domain	0	0	0.073	0	0	0
32181	C→A	I529I (ATC→ATA)	T7p51 →	internal virion protein with endolysin domain	0	0	0.079	0	0	0
32200	C→T	L536F (CTC→TTC)	T7p51 →	internal virion protein with endolysin domain	0	0	0.055	0	0	0
32377	C→A	R595S (CGT→AGT)	T7p51 →	internal virion protein with endolysin domain	0	0.053	0	0	0	0
32564	C→A	P657H (CCT→CAT)	T7p51 →	internal virion protein with endolysin domain	0	0	0	0	0.05	0
32572	C→A	R660S (CGC→AGC)	T7p51 →	internal virion protein with endolysin domain	0	0	0.06	0	0	0
32596	C→A	H668N (CAC→AAC)	T7p51 →	internal virion protein with endolysin domain	0	0	0.065	0	0	0
33261	G→T	Q889H (CAG→CAT)	T7p51 →	internal virion protein with endolysin domain	0	0	0.064	0	0	0
33319	G→T	G909C (GGT→TGT)	T7p51 →	internal virion protein with endolysin domain	0	0	0	0	0	0.08
33598	C→A	Q1002K (CAA→AAA)	T7p51 →	internal virion protein with endolysin domain	0	0	0.056	0	0	0
33627	C→T	A1011A (GCC→GCT)	T7p51 →	internal virion protein with endolysin domain	0	0	0.05	0	0	0
33653	G→T	W1020L (TGG→TTG)	T7p51 →	internal virion protein with endolysin domain	0	0	0	0	0	0.062
33679	G→T	A1029S (GCC→TCC)	T7p51 →	internal virion protein with endolysin domain	0	0	0	0	0.051	0
33704	C→T	A1037V (GCT→GTT)	T7p51 →	internal virion protein with endolysin domain	0.192	0.28	0.204	0.454	0.237	0.261
33841	G→T	A1083S (GCA→TCA)	T7p51 →	internal virion protein with endolysin domain	0	0	0	0	0	0.086
33842	C→A	A1083E (GCA→GAA)	T7p51 →	internal virion protein with endolysin domain	0	0	0.074	0	0	0
34011	C→T	S1139S (AGC→AGT)	T7p51 →	internal virion protein with endolysin domain	0.19	0.242	0.305	0.425	0.252	0.302
34062	C→T	H1156H (CAC→CAT)	T7p51 →	internal virion protein with endolysin domain	0	0	0.053	0	0	0
34154	G→T	R1187L (CGT→CTT)	T7p51 →	internal virion protein with endolysin domain	0.065	0	0	0	0	0
34295	C→A	S1234Y (TCT→TAT)	T7p51 →	internal virion protein with endolysin domain	0	0	0	0	0	0.057
34311	C→A	G1239G (GGC→GGA)	T7p51 →	internal virion protein with endolysin domain	0	0	0	0	0	0.051
34590	C→A	intergenic (+39/‑34)	T7p51 → / → T7p52	internal virion protein with endolysin domain/tail fiber protein	0	0	0	0	0	0.052
34853	G→T	R77L (CGA→CTA)	T7p52 →	tail fiber protein	0	0.051	0	0	0	0
34987	G→A	G122S (GGT→AGT)	T7p52 →	tail fiber protein	0	0	0	0	0	0.053
35095	A→G	N158D (AAC→GAC)	T7p52 →	tail fiber protein	0.147	0	0.056	0.341	0.154	0
35227	G→T	E202* (GAG→TAG)	T7p52 →	tail fiber protein	0	0	0.052	0	0	0
35248	G→A	E209K (GAA→AAA)	T7p52 →	tail fiber protein	0.185	0.375	0.871	0.847	0.791	0.706
35265	G→T	K214N (AAG→AAT)	T7p52 →	tail fiber protein	1	1	1	1	1	1
35298	G→T	G225G (GGG→GGT)	T7p52 →	tail fiber protein	0	0	0	0	0	0.064
35371	C→A	H250N (CAT→AAT)	T7p52 →	tail fiber protein	0	0	0	0	0.052	0
35380	G→T	E253* (GAA→TAA)	T7p52 →	tail fiber protein	0	0	0	0	0	0.056
35399	C→T	A259V (GCG→GTG)	T7p52 →	tail fiber protein	0	0	0	0	0	0.057
35438	T→G	L272W (TTG→TGG)	T7p52 →	tail fiber protein	0.251	0.548	0.618	0.248	0.678	0.623
35695	C→A	Q358K (CAA→AAA)	T7p52 →	tail fiber protein	0	0	0.062	0	0	0
35886	C→A	L421L (CTC→CTA)	T7p52 →	tail fiber protein	0	0	0.056	0	0	0
35930	A→G	Q436R (CAG→CGG)	T7p52 →	tail fiber protein	0.143	0.135	0	0.289	0	0.218
35959	C→A	Q446K (CAA→AAA)	T7p52 →	tail fiber protein	0.142	0.162	0.118	0.444	0.169	0.223
35989	G→A	D456N (GAT→AAT)	T7p52 →	tail fiber protein	0.143	0.143	0.126	0.435	0.15	0.227
36037	C→A	Q472K (CAG→AAG)	T7p52 →	tail fiber protein	1	1	1	1	1	1
36065	G→T	G481V (GGG→GTG)	T7p52 →	tail fiber protein	0	0	0	0	0.066	0
36244	A→C	S541R (AGT→CGT) ‡	T7p52 →	tail fiber protein	0.456	0.797	0.899	0.911	0.886	0.882
36245	G→A	S541N (AGT→AAT) ‡	T7p52 →	tail fiber protein	0.381	0.81	0.904	0.871	0.876	0.886
36261	T→G	N546K (AAT→AAG)	T7p52 →	tail fiber protein	0.653	0.618	0.87	0.747	0.783	0.667
36356	G→T	D5Y (GAC→TAC)	T7p53 →	holin	0	0	0.052	0	0	0
36400	G→T	T19T (ACG→ACT)	T7p53 →	holin	0	0	0.058	0	0.051	0
36875	G→T	intergenic (+53/‑42)	T7p54 → / → T7p55	terminase small subunit/Rz‑like spanin	0	0	0	0	0	0.061
37286	C→A	Q124K (CAG→AAG)	T7p55 →	Rz‑like spanin	0	0	0	0	0	0.062
37467	C→T	P33L (CCG→CTG)	T7p57 →	terminase large subunit	0	0	0	0	0	0.051
39547	T→C	intergenic (+9/–)	T7p60 → / –	hypothetical protein/–	1	1	1	1	1	1

## Sheet: Sheet2
Position	Mutation	Annotation	Gene	Description	Ancestor	T1	T2	T3	T4	T5	T6	T7	T8	T9	T10
241	T→G	intergenic (–/‑684)	– / → T7p01	–/ocr‑like anti‑restriction	0	0.052	0.051	0	0	0	0	0	0	0	0
269	T→G	intergenic (–/‑656)	– / → T7p01	–/ocr‑like anti‑restriction	0.193	0.19	0.193	0.18	0.171	0	0	0	0	0	0.171
276	T→G	intergenic (–/‑649)	– / → T7p01	–/ocr‑like anti‑restriction	0.194	0.192	0.191	0.176	0.183	0	0	0	0	0	0.173
282	T→G	intergenic (–/‑643)	– / → T7p01	–/ocr‑like anti‑restriction	0.149	0.14	0.151	0.132	0.143	0	0	0	0	0	0.129
295	T→G	intergenic (–/‑630)	– / → T7p01	–/ocr‑like anti‑restriction	0.207	0.184	0.204	0.178	0.185	0	0	0	0	0	0.161
308	T→G	intergenic (–/‑617)	– / → T7p01	–/ocr‑like anti‑restriction	0.224	0.201	0	0.176	0.189	0	0	0	0	0	0.167
1257	Δ1,480 bp	0	[T7p01]–[T7p03]	[T7p01], T7p02, T7p04, T7p05, T7p06, T7p05, [T7p03]	1	1	1	1	1	1	1	1	1	1	1
2747	C→T	Q243* (CAG→TAG)	T7p03 →	serine‑threonine kinase	0	0	0	0	0	0	0	0.179	0	0	0
2882	C→T	R288* (CGA→TGA)	T7p03 →	serine‑threonine kinase	0	0	0.143	0.145	0	0	0	0	0	0	0
2887	G→A	W289* (TGG→TGA)	T7p03 →	serine‑threonine kinase	0.132	0.521	0.15	0.128	0.249	0.484	0.126	0.118	0.15	0.085	0
2961	G→A	W314* (TGG→TAG)	T7p03 →	serine‑threonine kinase	0	0	0	0	0.051	0	0	0	0	0	0
4187	C→T	N339N (AAC→AAT)	T7p07 →	RNA polymerase	1	1	1	1	1	1	1	1	1	1	1
4884	G→T	G572W (GGG→TGG)	T7p07 →	RNA polymerase	0	0	0	0	0	0	0	0	0	0.126	0
5159	G→A	K663K (AAG→AAA)	T7p07 →	RNA polymerase	0	0	0	0	0	0.088	0	0	0	0	0
5849	Δ75 bp	intergenic (+27/‑84)	T7p07 → / → T7p09	RNA polymerase/hypothetical protein	1	1	1	1	1	1	1	1	1	1	1
6237	C→T	A34V (GCC→GTC)	T7p08 →	dGTPase inhibitor; target for F exclusion	0	0	0	0	0	0.078	0	0	0	0	0
7451	C→T	A326V (GCG→GTG)	T7p10 →	DNA ligase	0	0	0	0	0	0	0	0	0	0	0.6
8239	T→G	L25* (TTA→TGA)	T7p14 →	nucleotide kinase	0.098	0.095	0.098	0	0.102	0	0	0	0	0	0
8514	G→T	E117* (GAG→TAG)	T7p14 →	nucleotide kinase	0	0	0	0	0	0	0	0	0	0.051	0
8795	A→G	D16G (GAC→GGC)	T7p15 →	hypothetical protein	0	0.133	0	0	0	0	0	0	0	0	0
8826	G→T	K26N (AAG→AAT)	T7p15 →	hypothetical protein	0	0	0.174	0	0	0	0	0	0	0	0
9655	G→A	A166A (GCG→GCA)	T7p17 →	Gp2.5‑like ssDNA binding protein and ssDNA annealing protein	0	0	0	0	0.054	0	0	0	0	0	0
9806	G→A	D217N (GAC→AAC)	T7p17 →	Gp2.5‑like ssDNA binding protein and ssDNA annealing protein	0	0	0	0	0	0.085	0	0	0	0	0
9960	G→A	C35Y (TGC→TAC)	T7p18 →	endonuclease	0	0	0	0	0	0.167	0	0	0	0	0
10867	C→T	D54D (GAC→GAT)	T7p20 →	amidase	0	0	0.062	0	0	0	0	0	0.065	0	0
10941	G→A	G79D (GGC→GAC)	T7p20 →	amidase	0	0	0	0	0.077	0	0	0	0	0	0
12012	G→A	G150S (GGT→AGT)	T7p22 →	DNA primase/helicase	0	0	0	0	0	0	0.116	0	0	0	0
12512	G→T	M316I (ATG→ATT)	T7p22 →	DNA primase/helicase	0	0	0	0	0	0	0	0	0	0.122	0
13065	G→A	A501T (GCC→ACC)	T7p22 →	DNA primase/helicase	0.231	0	0.237	0	0	0.3	0.195	0	0.222	0	0
13068	C→T	L502F (CTT→TTT)	T7p22 →	DNA primase/helicase	0.345	1.356	0.738	0.963	0.957	0.852	0.705	0.528	0.261	0	0.624
13182	G→A	G540R (GGA→AGA)	T7p22 →	DNA primase/helicase	0.246	0.414	0.597	0.471	0.399	0.954	0.414	0.51	0.567	0	1.737
13193	A→G	E543E (GAA→GAG)	T7p22 →	DNA primase/helicase	0	0.294	0	0	0	0	0	0	0	0	0
13978	C→T	L18L (CTG→TTG)	T7p28 →	hypothetical protein	0	0	0	0	0	0.159	0	0	0	0	0
15080	A→G	Y243C (TAC→TGC)	T7p29 →	DNA polymerase I	0	0	0	0	0	0	0	0.193	0	0	0
15094	G→T	A248S (GCT→TCT)	T7p29 →	DNA polymerase I	1	1	1	1	1	1	1	1	1	1	1
15806	C→T	A485V (GCT→GTT)	T7p29 →	DNA polymerase I	0.088	0.095	0.116	0.117	0.143	0	0	0	0	0	0
18260	G→T	E253* (GAG→TAG)	T7p35 →	exonuclease	0	0.059	0	0.055	0.057	0	0	0.053	0	0.07	0.052
18444	C→T	C17C (TGC→TGT)	T7p36 →	DUF5516 domain‑containing protein	0.066	0	0	0.081	0.058	0	0	0	0	0	0
18556	G→A	intergenic (+49/‑49)	T7p36 → / → T7p37	DUF5516 domain‑containing protein/DUF2717 domain‑containing protein	0	0	0	0	0	0.181	0	0	0	0	0
19374	T→C	V82A (GTA→GCA)	T7p39 →	host range and adsorption protein	0.549	0.361	0.198	0.291	0.245	0.142	0.282	0.335	0.2	0.205	0.054
19481	C→A	R118S (CGT→AGT)	T7p39 →	host range and adsorption protein	0	0	0	0	0	0	0	0	0	0.061	0
19677	A→T	E48V (GAA→GTA)	T7p40 →	host range and adsorption protein	1	1	1	1	1	1	1	1	1	1	1
19950	G→T	E35* (GAG→TAG)	T7p41 →	HNH endonuclease	0.055	0.062	0	0.062	0.061	0.079	0.051	0.067	0	0.058	0.052
20748	G→T	R170L (CGA→CTA)	T7p42 →	head‑tail adaptor	0	0	0	0	0	0.051	0	0.055	0	0.072	0
21132	G→A	G298D (GGC→GAC)	T7p42 →	head‑tail adaptor	0.11	0	0	0	0	0	0	0	0	0	0
21433	G→A	L398L (TTG→TTA)	T7p42 →	head‑tail adaptor	0	0	0	0.109	0	0	0	0	0	0	0
21935	A→T	intergenic (+85/‑15)	T7p42 → / → T7p43	head‑tail adaptor/head assembly	0	0	0.056	0	0	0	0	0	0	0	0
21938	G→T	intergenic (+88/‑12)	T7p42 → / → T7p43	head‑tail adaptor/head assembly	0	0	0	0	0	0	0	0	0	0.051	0
22522	C→T	N191N (AAC→AAT)	T7p43 →	head assembly	0.057	0.145	0.089	0	0	0.248	0	0	0.086	0	0
22580	G→T	E211* (GAG→TAG)	T7p43 →	head assembly	0	0	0	0	0	0	0	0	0.052	0.064	0
22696	T→C	G249G (GGT→GGC)	T7p43 →	head assembly	0.078	0	0	0	0	0	0	0	0	0	0
23237	G→T	E91* (GAG→TAG)	T7p44 →	major head protein	0	0	0	0	0	0	0	0	0	0.058	0
23798	G→A	E278K (GAG→AAG)	T7p44 →	major head protein	0.312	0	0	0	0	0	0	0	0	0	0
25392	A→G	Q184R (CAA→CGA)	T7p47 →	tail protein	0	0	0	0	0.054	0	0.061	0	0	0	0
26033	A→C	N398H (AAC→CAC)	T7p47 →	tail protein	0	0	0	0	0	0	0	0	0.066	0	0
26198	G→T	G453W (GGG→TGG)	T7p47 →	tail protein	0	0	0.282	0	0	0	0	0	0	0	0
26294	G→A	A485T (GCT→ACT)	T7p47 →	tail protein	0	0	0.112	0.062	0	0	0	0	0	0	0.144
26884	G→A	K681K (AAG→AAA)	T7p47 →	tail protein	0	0	0	0	0	0.208	0	0	0	0	0
27071	G→T	G744W (GGG→TGG)	T7p47 →	tail protein	0	0	0	0	0	0	0	0	0.052	0	0
27156	A→T	E772V (GAG→GTG)	T7p47 →	tail protein	0	0	0	0	0	0.059	0	0	0	0	0
27415	G→A	A37T (GCT→ACT)	T7p48 →	internal virion protein	0	0	0.333	0	0	0	0	0	0	0	0
29281	A→G	Q319Q (CAA→CAG)	T7p50 →	internal virion protein	0	0.217	0	0	0	0	0	0	0	0	0
29806	C→T	R494R (CGC→CGT)	T7p50 →	internal virion protein	0.055	0	0	0	0	0	0	0	0	0	0
29986	G→A	E554E (GAG→GAA)	T7p50 →	internal virion protein	0	0	0	0	0	0	0	0	0	0	0.061
30145	G→A	T607T (ACG→ACA)	T7p50 →	internal virion protein	0	0	0	0	0	0	0	0.095	0	0	0
30719	C→A	P42H (CCT→CAT)	T7p51 →	internal virion protein with endolysin domain	1	1	1	1	1	1	1	1	1	1	1
30762	T→C	F56F (TTT→TTC)	T7p51 →	internal virion protein with endolysin domain	0	0	0	0	0	0	0	0	0	0	0.452
31420	G→A	E276K (GAG→AAG)	T7p51 →	internal virion protein with endolysin domain	0	0	0	0	0.053	0	0	0	0	0	0.214
32377	C→A	R595S (CGT→AGT)	T7p51 →	internal virion protein with endolysin domain	0	0	0	0	0	0	0	0.057	0	0	0
33704	C→T	A1037V (GCT→GTT)	T7p51 →	internal virion protein with endolysin domain	0.192	0.377	0.101	0.299	0.23	0.319	0.28	0.354	0.185	0.541	0.621
34011	C→T	S1139S (AGC→AGT)	T7p51 →	internal virion protein with endolysin domain	0.19	0.373	0.463	0.102	0.157	0.164	0.298	0.359	0.183	0.612	0.183
34154	G→T	R1187L (CGT→CTT)	T7p51 →	internal virion protein with endolysin domain	0.065	0	0	0	0	0	0	0	0	0	0
34850	G→A	R76H (CGT→CAT)	T7p52 →	tail fiber protein	0	0	0	0.052	0	0	0	0	0	0	0
35095	A→G	N158D (AAC→GAC)	T7p52 →	tail fiber protein	0.147	0.15	0	0	0	0	0	0	0	0	0
35248	G→A	E209K (GAA→AAA)	T7p52 →	tail fiber protein	0.185	0.728	0.873	0.687	0.769	0.834	0.483	0.641	0.559	0.639	0.868
35265	G→T	K214N (AAG→AAT)	T7p52 →	tail fiber protein	1	1	1	1	1	1	1	1	1	1	1
35296	G→A	G225R (GGG→AGG)	T7p52 →	tail fiber protein	0	0	0.101	0	0	0	0	0	0	0	0
35438	T→G	L272W (TTG→TGG)	T7p52 →	tail fiber protein	0.251	0.458	0.731	0.653	0.235	0.209	0.437	0.546	0.498	0.594	0.598
35834	A→G	N404S (AAC→AGC)	T7p52 →	tail fiber protein	0	0	0	0	0.125	0.144	0.052	0	0.06	0	0.052
35930	A→G	Q436R (CAG→CGG)	T7p52 →	tail fiber protein	0.143	0.159	0	0	0	0	0	0	0	0	0
35959	C→A	Q446K (CAA→AAA)	T7p52 →	tail fiber protein	0.142	0.073	0	0	0	0	0	0	0	0	0
35960	A→G	Q446R (CAA→CGA) ‡	T7p52 →	tail fiber protein	0	0.109	0	0	0	0	0	0	0	0	0
35989	G→A	D456N (GAT→AAT)	T7p52 →	tail fiber protein	0.143	0	0	0	0	0	0	0	0	0	0
36009	C→A	S462R (AGC→AGA)	T7p52 →	tail fiber protein	0	0.073	0	0	0	0	0	0	0	0	0
36037	C→A	Q472K (CAG→AAG)	T7p52 →	tail fiber protein	1	0.832	1	0.834	1	1	1	0.867	1	0.677	1
36129	C→G	N502K (AAC→AAG)	T7p52 →	tail fiber protein	0	0	0.251	0	0	0	0	0	0	0	0
36244	A→C	S541R (AGT→CGT) ‡	T7p52 →	tail fiber protein	0.456	0.799	0.893	0.761	0.819	0.882	0.625	0.737	0.748	0.681	0.907
36245	G→A	S541N (AGT→AAT) ‡	T7p52 →	tail fiber protein	0.381	0.786	0.859	0.759	0.819	0.876	0.613	0.743	0.693	0.679	0.798
36261	T→G	N546K (AAT→AAG)	T7p52 →	tail fiber protein	0.653	0.794	0.832	0.874	0.505	0.629	0.734	0.734	0.723	0.902	0.766
36367	C→T	N8N (AAC→AAT)	T7p53 →	holin	0	0	0	0	0	0	0	0	0	0	0.126
36875	G→T	intergenic (+53/‑42)	T7p54 → / → T7p55	terminase small subunit/Rz‑like spanin	0	0	0	0	0	0	0	0	0.063	0	0
39547	T→C	intergenic (+9/–)	T7p60 → / –	hypothetical protein/–	1	1	1	1	1	1	1	1	1	1	1
