# Supplementary material for: Rapid Evolution of Ionic Silver Resistance in Escherichia Phage T7
Source: Microorganisms. 2026 Jun 1;14(6):1243. doi: 10.3390/microorganisms14061243 (PMC13304085; doi:10.3390/microorganisms14061243)
Supplement: Supplementary file 1 [file microorganisms-14-01243-s001.zip › Supplemental_S4.xlsx]

## Sheet: Sheet1
Position	Mutation	Annotation	Gene	Description	Ancestor	C1	C2	C3	C4	C5
241	T→G	intergenic (–/‑684)	– / → T7p01	–/ocr‑like anti‑restriction	0	0	0.052	0	0	0
269	T→G	intergenic (–/‑656)	– / → T7p01	–/ocr‑like anti‑restriction	0.193	0.183	0.189	0.154	0.189	0.184
276	T→G	intergenic (–/‑649)	– / → T7p01	–/ocr‑like anti‑restriction	0.194	0.188	0.194	0.187	0.188	0.184
282	T→G	intergenic (–/‑643)	– / → T7p01	–/ocr‑like anti‑restriction	0.149	0.15	0.154	0.139	0.148	0.142
295	T→G	intergenic (–/‑630)	– / → T7p01	–/ocr‑like anti‑restriction	0.207	0.199	0.203	0.19	0.205	0.203
308	T→G	intergenic (–/‑617)	– / → T7p01	–/ocr‑like anti‑restriction	0.224	0.197	0.214	0.211	0.204	0.208
1257	Δ1,480 bp	0	[T7p01]–[T7p03]	[T7p01], T7p02, T7p04, T7p05, T7p06, T7p05, [T7p03]	1	1	1	1	1	1
2887	G→A	W289* (TGG→TGA)	T7p03 →	serine‑threonine kinase	0.132	0.59	0.136	0.201	0.158	0.249
4187	C→T	N339N (AAC→AAT)	T7p07 →	RNA polymerase	1	1	1	1	1	1
5849	Δ75 bp	intergenic (+27/‑84)	T7p07 → / → T7p09	RNA polymerase/hypothetical protein	1	1	1	1	1	1
7451	C→T	A326V (GCG→GTG)	T7p10 →	DNA ligase	0	0	0	0	0	0.235
8239	T→G	L25* (TTA→TGA)	T7p14 →	nucleotide kinase	0.098	0.098	0.097	0.106	0.093	0.097
10965	A→G	D87G (GAC→GGC)	T7p20 →	amidase	0	0	0	0	0.204	0
12669	A→G	K369E (AAG→GAG)	T7p22 →	DNA primase/helicase	0	0	0	0	0	0.458
13065	G→A	A501T (GCC→ACC)	T7p22 →	DNA primase/helicase	0.231	0.408	0.624	0.696	0.51	0.393
13068	C→T	L502F (CTT→TTT)	T7p22 →	DNA primase/helicase	0.345	0.318	0.571	0.401	0.598	0.421
13182	G→A	G540R (GGA→AGA)	T7p22 →	DNA primase/helicase	0.246	1.122	0.174	0.276	0.321	0
15094	G→T	A248S (GCT→TCT)	T7p29 →	DNA polymerase I	1	1	1	1	1	1
15806	C→T	A485V (GCT→GTT)	T7p29 →	DNA polymerase I	0.088	0.132	0.135	0.127	0.128	0.074
17112	T→C	F88L (TTC→CTC)	T7p31 →	hypothetical protein	0	0	0	0.124	0.654	0.506
17760	A→C	D86A (GAT→GCT)	T7p35 →	exonuclease	0	0	0	0	0	0.221
18444	C→T	C17C (TGC→TGT)	T7p36 →	DUF5516 domain‑containing protein	0.066	0.078	0.107	0.05	0	0.064
19374	T→C	V82A (GTA→GCA)	T7p39 →	host range and adsorption protein	0.549	0.662	0.209	0.28	0.084	0.161
19677	A→T	E48V (GAA→GTA)	T7p40 →	host range and adsorption protein	1	1	1	1	1	1
19950	G→T	E35* (GAG→TAG)	T7p41 →	HNH endonuclease	0.055	0.07	0.057	0	0.057	0.057
21132	G→A	G298D (GGC→GAC)	T7p42 →	head‑tail adaptor	0.11	0	0	0	0	0
21663	G→A	G475D (GGT→GAT)	T7p42 →	head‑tail adaptor	0	0	0	0.073	0	0
22522	C→T	N191N (AAC→AAT)	T7p43 →	head assembly	0.057	0.447	0.061	0.074	0	0
22696	T→C	G249G (GGT→GGC)	T7p43 →	head assembly	0.078	0.145	0	0	0	0
23798	G→A	E278K (GAG→AAG)	T7p44 →	major head protein	0.312	0.584	0	0.11	0.547	0.458
24536	G→A	V103V (GTG→GTA)	T7p46 →	tail protein	0	0	0	0	0.25	0
26662	C→T	Y607Y (TAC→TAT)	T7p47 →	tail protein	0	0	0.184	0	0	0
26971	C→A	Y710* (TAC→TAA)	T7p47 →	tail protein	0	0	0	0	0	0.072
26994	T→C	I718T (ATT→ACT)	T7p47 →	tail protein	0	0	0	0	0.129	0
29806	C→T	R494R (CGC→CGT)	T7p50 →	internal virion protein	0.055	0	0	0	0	0
30719	C→A	P42H (CCT→CAT)	T7p51 →	internal virion protein with endolysin domain	1	1	1	1	1	1
31772	G→A	G393D (GGT→GAT)	T7p51 →	internal virion protein with endolysin domain	0	0	0	0	0.072	0
33704	C→T	A1037V (GCT→GTT)	T7p51 →	internal virion protein with endolysin domain	0.192	0.496	0.22	0.261	0.087	0.33
34011	C→T	S1139S (AGC→AGT)	T7p51 →	internal virion protein with endolysin domain	0.19	0.129	0.229	0.305	0.097	0.321
34154	G→T	R1187L (CGT→CTT)	T7p51 →	internal virion protein with endolysin domain	0.065	0	0	0	0	0
35095	A→G	N158D (AAC→GAC)	T7p52 →	tail fiber protein	0.147	0.165	0.116	0.1	0.434	0
35248	G→A	E209K (GAA→AAA)	T7p52 →	tail fiber protein	0.185	0.72	0.71	0.532	0.867	0.678
35265	G→T	K214N (AAG→AAT)	T7p52 →	tail fiber protein	1	1	1	1	1	1
35438	T→G	L272W (TTG→TGG)	T7p52 →	tail fiber protein	0.251	0.233	0.694	0.605	0.223	0.165
35893	G→A	D424N (GAC→AAC)	T7p52 →	tail fiber protein	0	0	0	0	0.118	0.203
35921	A→G	H433R (CAC→CGC)	T7p52 →	tail fiber protein	0	0	0	0	0	0.217
35930	A→G	Q436R (CAG→CGG)	T7p52 →	tail fiber protein	0.143	0	0	0.1	0.33	0.235
35959	C→A	Q446K (CAA→AAA)	T7p52 →	tail fiber protein	0.142	0.167	0.116	0	0.553	0
35960	A→G	Q446R (CAA→CGA)	T7p52 →	tail fiber protein	0	0	0	0.1	0	0.235
35989	G→A	D456N (GAT→AAT)	T7p52 →	tail fiber protein	0.143	0.164	0.114	0	0.554	0
36037	C→A	Q472K (CAG→AAG)	T7p52 →	tail fiber protein	1	1	1	1	1	1
36244	A→C	S541R (AGT→CGT) ‡	T7p52 →	tail fiber protein	0.456	0.848	0.864	0.783	0.938	0.845
36245	G→A	S541N (AGT→AAT) ‡	T7p52 →	tail fiber protein	0.381	0.848	0.863	0.781	0.817	0.836
36261	T→G	N546K (AAT→AAG)	T7p52 →	tail fiber protein	0.653	0.294	0.732	0.668	0.684	0.854
39158	C→T	intergenic (+28/‑231)	T7p57 → / → T7p60	terminase large subunit/hypothetical protein	0	0	0	0	0.06	0
39547	T→C	intergenic (+9/–)	T7p60 → / –	hypothetical protein/–	1	1	1	1	1	1

## Sheet: Sheet2
Position	Mutation	Annotation	Gene	Description	Ancestor	T1	T2	T3	T4	T5	T6	T7	T8	T9	T10
73	T→C	intergenic (–/‑852)	– / → T7p01	–/ocr‑like anti‑restriction	0	0	0	0	0	0.285	0	0	0	0	0
129	G→A	intergenic (–/‑796)	– / → T7p01	–/ocr‑like anti‑restriction	0	0	0	0	0	0	0	0	0	0.074	0
241	T→G	intergenic (–/‑684)	– / → T7p01	–/ocr‑like anti‑restriction	0	0.051	0	0	0	0	0	0	0	0.057	0
269	T→G	intergenic (–/‑656)	– / → T7p01	–/ocr‑like anti‑restriction	0.193	0.189	0.172	0.189	0.187	0.183	0.187	0.181	0.191	0.196	0.191
276	T→G	intergenic (–/‑649)	– / → T7p01	–/ocr‑like anti‑restriction	0.194	0.19	0.168	0.184	0.184	0.186	0.185	0.181	0.187	0.193	0.192
282	T→G	intergenic (–/‑643)	– / → T7p01	–/ocr‑like anti‑restriction	0.149	0.152	0.124	0.148	0.144	0.141	0.145	0.144	0.136	0.156	0.153
295	T→G	intergenic (–/‑630)	– / → T7p01	–/ocr‑like anti‑restriction	0.207	0.205	0.157	0.196	0.197	0.259	0.198	0.195	0.186	0.208	0.206
308	T→G	intergenic (–/‑617)	– / → T7p01	–/ocr‑like anti‑restriction	0.224	0.211	0.183	0.201	0.196	0.267	0.217	0.208	0.213	0.207	0.23
1257	Δ1,480 bp	0	[T7p01]–[T7p03]	[T7p01], T7p02, T7p04, T7p05, T7p06, T7p05, [T7p03]	1	1	1	1	1	1	1	1	1	1	1
2744	C→T	R242* (CGA→TGA)	T7p03 →	serine‑threonine kinase	0	0	0	0	0	0.051	0	0.105	0	0.09	0
2887	G→A	W289* (TGG→TGA)	T7p03 →	serine‑threonine kinase	0.132	0.715	0.055	0	0	0.457	0.563	0	0.439	0.434	0.135
2961	G→A	W314* (TGG→TAG)	T7p03 →	serine‑threonine kinase	0	0	0	0	0	0.14	0	0	0	0.156	0
4090	G→A	R307H (CGC→CAC)	T7p07 →	RNA polymerase	0	0	0	0	0	0	0	0	0.431	0	0
4187	C→T	N339N (AAC→AAT)	T7p07 →	RNA polymerase	1	1	1	1	1	1	1	1	1	1	1
4989	G→T	E607* (GAG→TAG)	T7p07 →	RNA polymerase	0	0	0	0.05	0	0	0	0	0	0	0
5849	Δ75 bp	intergenic (+27/‑84)	T7p07 → / → T7p09	RNA polymerase/hypothetical protein	1	1	1	1	1	1	1	1	1	1	1
7635	G→A	A10T (GCG→ACG)	T7p11 →	hypothetical protein	0	0	0	0	0	0	0	0.186	0	0	0
8239	T→G	L25* (TTA→TGA)	T7p14 →	nucleotide kinase	0.098	0.093	0	0.095	0.099	0.103	0.091	0.1	0.091	0.1	0.096
8854	T→C	Y36H (TAC→CAC)	T7p15 →	hypothetical protein	0	0	0	0	0	0	0.093	0	0	0	0
10881	C→T	A59V (GCA→GTA)	T7p20 →	amidase	0	0	0	0	0	0	0	0	0	0.202	0
11658	G→A	G32R (GGA→AGA)	T7p22 →	DNA primase/helicase	0	0	0	0	0	0.242	0	0	0	0	0
12669	A→G	K369E (AAG→GAG)	T7p22 →	DNA primase/helicase	0	0	0	0	0	0	0	0	0	0.106	0
13065	G→A	A501T (GCC→ACC)	T7p22 →	DNA primase/helicase	0.231	0	0	1.47	0	0.21	2.277	0	0	0.753	0.219
13068	C→T	L502F (CTT→TTT)	T7p22 →	DNA primase/helicase	0.345	0.593	0	0.165	0.466	0.534	0	0.669	0.665	0.448	0.591
13182	G→A	G540R (GGA→AGA)	T7p22 →	DNA primase/helicase	0.246	0.444	1.017	0	0.168	0.723	0	1.476	0	0	0.234
15094	G→T	A248S (GCT→TCT)	T7p29 →	DNA polymerase I	1	1	1	1	1	1	1	1	1	1	1
15368	G→T	R339L (CGT→CTT)	T7p29 →	DNA polymerase I	0	0	0	0	0	0.076	0	0	0	0	0
15806	C→T	A485V (GCT→GTT)	T7p29 →	DNA polymerase I	0.088	0.125	0.125	0.126	0.165	0.158	0.137	0.105	0.115	0.15	0.12
17946	C→T	A148V (GCC→GTC)	T7p35 →	exonuclease	0	0	0	0	0.284	0	0	0	0	0	0
18260	G→T	E253* (GAG→TAG)	T7p35 →	exonuclease	0	0	0	0	0	0	0.052	0	0	0	0
18444	C→T	C17C (TGC→TGT)	T7p36 →	DUF5516 domain‑containing protein	0.066	0.1	0	0.107	0.093	0.062	0.071	0.052	0.06	0.073	0.055
19374	T→C	V82A (GTA→GCA)	T7p39 →	host range and adsorption protein	0.549	0.437	0.284	0.268	0.17	0.341	0.059	0.152	0.51	0.164	0.075
19677	A→T	E48V (GAA→GTA)	T7p40 →	host range and adsorption protein	1	1	1	1	1	1	1	1	1	1	1
19950	G→T	E35* (GAG→TAG)	T7p41 →	HNH endonuclease	0.055	0.061	0	0.061	0.06	0.061	0.057	0.062	0.06	0.059	0.055
20705	A→G	N156D (AAT→GAT)	T7p42 →	head‑tail adaptor	0	0	0	0	0	0	0	0	0	0.085	0
21132	G→A	G298D (GGC→GAC)	T7p42 →	head‑tail adaptor	0.11	0	0	0	0	0	0	0	0	0	0
22522	C→T	N191N (AAC→AAT)	T7p43 →	head assembly	0.057	0	0	0	0	0	0.105	0	0	0	0.096
22562	G→T	A205S (GCA→TCA)	T7p43 →	head assembly	0	0.273	0	0	0	0	0	0	0	0	0
22696	T→C	G249G (GGT→GGC)	T7p43 →	head assembly	0.078	0	0	0	0	0	0	0	0	0	0
23182	G→A	A72A (GCG→GCA)	T7p44 →	major head protein	0	0	0	0	0.112	0	0	0	0	0	0
23523	C→T	A186V (GCG→GTG)	T7p44 →	major head protein	0	0	0	0	0	0	0.372	0	0	0	0
23798	G→A	E278K (GAG→AAG)	T7p44 →	major head protein	0.312	0	0	0	0	0	0	0	0	0	0
25392	A→G	Q184R (CAA→CGA)	T7p47 →	tail protein	0	0	0.143	0	0	0	0	0	0	0	0.153
25578	C→A	P246H (CCT→CAT)	T7p47 →	tail protein	0	0	0	0.118	0	0	0	0	0	0	0
25706	A→G	K289E (AAA→GAA)	T7p47 →	tail protein	0	0	0.112	0	0	0	0	0	0	0	0
25989	C→T	A383V (GCG→GTG)	T7p47 →	tail protein	0	0	0	0	0.267	0	0	0	0	0	0
26198	G→T	G453W (GGG→TGG)	T7p47 →	tail protein	0	0	0	0	0	0	0.102	0	0	0	0
26294	G→A	A485T (GCT→ACT)	T7p47 →	tail protein	0	0	0	0	0	0	0.051	0	0	0	0.128
26728	C→T	G629G (GGC→GGT)	T7p47 →	tail protein	0	0	0	0	0	0	0.058	0	0	0	0
26884	G→A	K681K (AAG→AAA)	T7p47 →	tail protein	0	0	0	0	0	0	0	0	0.409	0	0
26971	C→A	Y710* (TAC→TAA)	T7p47 →	tail protein	0	0	0	0	0.06	0.112	0	0	0	0	0
27158	A→G	T773A (ACT→GCT)	T7p47 →	tail protein	0	0	0	0.081	0	0	0	0	0	0	0
29281	A→G	Q319Q (CAA→CAG)	T7p50 →	internal virion protein	0	0.647	0	0	0	0	0	0	0	0	0
29806	C→T	R494R (CGC→CGT)	T7p50 →	internal virion protein	0.055	0	0	0	0	0	0	0	0	0	0
30719	C→A	P42H (CCT→CAT)	T7p51 →	internal virion protein with endolysin domain	1	1	1	1	1	1	1	1	1	1	1
31431	G→A	E279E (GAG→GAA)	T7p51 →	internal virion protein with endolysin domain	0	0	0	0	0	0	0	0	0.086	0	0
33211	G→A	A873T (GCC→ACC)	T7p51 →	internal virion protein with endolysin domain	0	0	0	0	0	0	0	0	0	0	0.063
33269	C→A	T892K (ACG→AAG)	T7p51 →	internal virion protein with endolysin domain	0	0.109	0	0	0	0	0	0	0	0	0.131
33704	C→T	A1037V (GCT→GTT)	T7p51 →	internal virion protein with endolysin domain	0.192	0	0	0	0.316	0.319	0.278	0	0.19	0.078	0.267
34011	C→T	S1139S (AGC→AGT)	T7p51 →	internal virion protein with endolysin domain	0.19	0	0	0.187	0.298	0.126	0.285	0	0.171	0.074	0.161
34154	G→T	R1187L (CGT→CTT)	T7p51 →	internal virion protein with endolysin domain	0.065	0	0	0	0	0	0.087	0	0	0	0
35095	A→G	N158D (AAC→GAC)	T7p52 →	tail fiber protein	0.147	0	0	0	0	0	0	0	0	0	0
35216	A→G	Q198R (CAG→CGG)	T7p52 →	tail fiber protein	0	0	0	0	0	0	0.225	0	0	0	0
35248	G→A	E209K (GAA→AAA)	T7p52 →	tail fiber protein	0.185	0.708	0	0.6	0.461	0.792	0.867	0.781	0.833	0.804	0.754
35265	G→T	K214N (AAG→AAT)	T7p52 →	tail fiber protein	1	1	1	1	1	1	1	1	1	1	1
35438	T→G	L272W (TTG→TGG)	T7p52 →	tail fiber protein	0.251	0	0	0.253	0.322	0.119	0.46	0	0.164	0.248	0.692
35834	A→G	N404S (AAC→AGC)	T7p52 →	tail fiber protein	0	0.062	0	0	0.059	0.223	0.224	0	0.568	0.204	0.077
35893	G→A	D424N (GAC→AAC)	T7p52 →	tail fiber protein	0	0.158	0	0	0	0	0	0	0	0	0
35930	A→G	Q436R (CAG→CGG)	T7p52 →	tail fiber protein	0.143	0	0	0	0	0	0	0	0	0	0
35959	C→A	Q446K (CAA→AAA)	T7p52 →	tail fiber protein	0.142	0.164	0	0	0	0	0	0	0	0	0.078
35989	G→A, G→C	D456N (GAT→AAT)	T7p52 →	tail fiber protein	0.143	0	0	0	0	0	0	0	0	0	0.145
36037	C→A, C→G	Q472K (CAG→AAG)	T7p52 →	tail fiber protein	1	0.511	1	0.743	0.566	0.831	0.894	0.799	0.869	0.821	1
36129	C→A, C→G	N502K (AAC→AAA)	T7p52 →	tail fiber protein	0	0	0	0.133	0	0	0.165	0	0	0.085	0
36244	A→C	S541R (AGT→CGT) ‡	T7p52 →	tail fiber protein	0.456	0.749	0	0.705	0.539	0.801	0.885	0.786	0.848	0.801	0.921
36245	G→A	S541N (AGT→AAT) ‡	T7p52 →	tail fiber protein	0.381	0.724	0	0.54	0.52	0.801	0.619	0.784	0.848	0.725	0.918
36261	T→G	N546K (AAT→AAG)	T7p52 →	tail fiber protein	0.653	0.572	1	0.512	0.771	0.321	0.372	0.219	0.825	0.542	0.766
36789	T→C	G79G (GGT→GGC)	T7p54 →	terminase small subunit	0	0	0	0	0	0	0	0	0	0.052	0
37388	C→T	R7C (CGT→TGT)	T7p57 →	terminase large subunit	0	0	0	0	0	0	0	0	0	0.06	0
39547	T→C	intergenic (+9/–)	T7p60 → / –	hypothetical protein/–	1	1	1	1	1	1	1	1	1	1	1
39850	T→C	intergenic (+312/–)	T7p60 → / –	hypothetical protein/–	0	0	0	0	0	0.282	0	0	0	0	0
39906	G→A	intergenic (+368/–)	T7p60 → / –	hypothetical protein/–	0	0	0	0	0	0	0	0	0	0.07	0
