# Supplementary material for: Rapid Evolution of Ionic Silver Resistance in Escherichia Phage T7
Source: Microorganisms. 2026 Jun 1;14(6):1243. doi: 10.3390/microorganisms14061243 (PMC13304085; doi:10.3390/microorganisms14061243)
Supplement: Supplementary file 1 [file microorganisms-14-01243-s001.zip › Supplemental_S5.xlsx]

## Sheet: Sheet1
Position	Mutation	Annotation	Gene	Description	C1	C2	C3	C4	C5
241	T→G	intergenic (–/‑684)	– / → T7p01	–/ocr‑like anti‑restriction	0	0.062	0.053	0	0
269	T→G	intergenic (–/‑656)	– / → T7p01	–/ocr‑like anti‑restriction	0.184	0.192	0.171	0.174	0.192
276	T→G	intergenic (–/‑649)	– / → T7p01	–/ocr‑like anti‑restriction	0.185	0.193	0.175	0.182	0.188
282	T→G	intergenic (–/‑643)	– / → T7p01	–/ocr‑like anti‑restriction	0.138	0.147	0.134	0.142	0.137
295	T→G	intergenic (–/‑630)	– / → T7p01	–/ocr‑like anti‑restriction	0.211	0.202	0.178	0.19	0.193
308	T→G	intergenic (–/‑617)	– / → T7p01	–/ocr‑like anti‑restriction	0.226	0.207	0.184	0.221	0.249
1257	Δ1,480 bp	0	[T7p01]–[T7p03]	[T7p01], T7p02, T7p04, T7p05, T7p06, T7p05, [T7p03]	1	1	1	1	1
2887	G→A	W289* (TGG→TGA)	T7p03 →	serine‑threonine kinase	0.118	0.075	0.127	0.1	0.155
4187	C→T	N339N (AAC→AAT)	T7p07 →	RNA polymerase	1	1	1	1	1
5849	Δ75 bp	intergenic (+27/‑84)	T7p07 → / → T7p09	RNA polymerase/hypothetical protein	1	1	1	1	1
8239	T→G	L25* (TTA→TGA)	T7p14 →	nucleotide kinase	0.102	0.1	0.099	0.092	0.096
13065	G→A	A501T (GCC→ACC)	T7p22 →	DNA primase/helicase	0.405	1.737	0.459	1.026	0.519
13068	C→T	L502F (CTT→TTT)	T7p22 →	DNA primase/helicase	1.08	0.339	0.852	0.444	0.756
13182	G→A	G540R (GGA→AGA)	T7p22 →	DNA primase/helicase	0	0	0.15	0.378	0.153
15094	G→T	A248S (GCT→TCT)	T7p29 →	DNA polymerase I	1	1	1	1	1
15806	C→T	A485V (GCT→GTT)	T7p29 →	DNA polymerase I	0.124	0.129	0	0.15	0.127
16653	T→C	V57V (GTT→GTC)	T7p30 →	hypothetical protein	0	0.075	0	0	0
17112	T→C	F88L (TTC→CTC)	T7p31 →	hypothetical protein	0	0	0	0.444	0
18260	G→T	E253* (GAG→TAG)	T7p35 →	exonuclease	0	0.051	0	0	0
18444	C→T	C17C (TGC→TGT)	T7p36 →	DUF5516 domain‑containing protein	0.055	0	0.108	0.08	0.079
19374	T→C	V82A (GTA→GCA)	T7p39 →	host range and adsorption protein	0.235	0.126	0.266	0.137	0.272
19677	A→T	E48V (GAA→GTA)	T7p40 →	host range and adsorption protein	1	1	1	1	1
19950	G→T	E35* (GAG→TAG)	T7p41 →	HNH endonuclease	0.056	0.065	0	0.066	0.054
22522	C→T	N191N (AAC→AAT)	T7p43 →	head assembly	0.052	0.516	0.065	0	0.077
22696	T→C	G249G (GGT→GGC)	T7p43 →	head assembly	0	0	0	0.055	0
23798	G→A	E278K (GAG→AAG)	T7p44 →	major head protein	0	1.122	0.152	0.354	0
27179	G→A	G780R (GGG→AGG)	T7p47 →	tail protein	0.248	0	0	0	0
30719	C→A	P42H (CCT→CAT)	T7p51 →	internal virion protein with endolysin domain	1	1	1	1	1
33269	C→A	T892K (ACG→AAG)	T7p51 →	internal virion protein with endolysin domain	0	0	0	0.209	0
33704	C→T	A1037V (GCT→GTT)	T7p51 →	internal virion protein with endolysin domain	0.183	0.485	0.198	0.275	0.257
34011	C→T	S1139S (AGC→AGT)	T7p51 →	internal virion protein with endolysin domain	0.194	0.479	0.207	0.299	0.267
35095	A→G	N158D (AAC→GAC)	T7p52 →	tail fiber protein	0	0.261	0.055	0.24	0
35248	G→A	E209K (GAA→AAA)	T7p52 →	tail fiber protein	0	0.707	0.115	0.549	0
35265	G→T	K214N (AAG→AAT)	T7p52 →	tail fiber protein	1	1	1	1	1
35438	T→G	L272W (TTG→TGG)	T7p52 →	tail fiber protein	0.247	0.095	0.262	0.458	0.338
35893	G→A	D424N (GAC→AAC)	T7p52 →	tail fiber protein	0	0	0	0.071	0
35921	A→G	H433R (CAC→CGC)	T7p52 →	tail fiber protein	0	0.11	0	0	0
35930	A→G	Q436R (CAG→CGG)	T7p52 →	tail fiber protein	0	0.199	0.058	0.175	0
35959	C→A	Q446K (CAA→AAA)	T7p52 →	tail fiber protein	0	0.289	0	0.229	0
35989	G→A	D456N (GAT→AAT)	T7p52 →	tail fiber protein	0	0.286	0	0.227	0
36037	C→A	Q472K (CAG→AAG)	T7p52 →	tail fiber protein	1	1	1	1	1
36124	A→C	N501H (AAC→CAC)	T7p52 →	tail fiber protein	0	0	0	0.101	0
36185	G→A	G521D (GGT→GAT)	T7p52 →	tail fiber protein	0.241	0	0	0	0
36244	A→C	S541R (AGT→CGT) ‡	T7p52 →	tail fiber protein	0.525	0.822	0.425	0.73	0.402
36245	G→A	S541N (AGT→AAT) ‡	T7p52 →	tail fiber protein	0.282	0.684	0.424	0.73	0.399
36261	T→G	N546K (AAT→AAG)	T7p52 →	tail fiber protein	0.52	0.925	0.804	0.783	0.73
39547	T→C	intergenic (+9/–)	T7p60 → / –	hypothetical protein/–	1	1	1	1	1
39682	G→A	intergenic (+144/–)	T7p60 → / –	hypothetical protein/–	0	0	0.063	0	0

## Sheet: Sheet2
Position	Mutation	Annotation	Gene	Description	Ancestor	T1	T2	T3	T4	T5	T6	T7	T8	T9	T10
73	T→C	intergenic (–/‑852)	– / → T7p01	–/ocr‑like anti‑restriction	0	0	0	0	0	0.717	0	0	0	0	0
2744	C→T	R242* (CGA→TGA)	T7p03 →	serine‑threonine kinase	0	0	0	0	0	0	0	0	0	0	0.063
2747	C→T	Q243* (CAG→TAG)	T7p03 →	serine‑threonine kinase	0	0.157	0	0	0	0	0	0	0	0	0
4749	A→G	S527G (AGC→GGC)	T7p07 →	RNA polymerase	0	0.214	0	0	0	0.138	0	0	0	0.184	0
6849	C→T	F125F (TTC→TTT)	T7p10 →	DNA ligase	0	0	0	0.116	0	0	0	0	0	0	0
7076	T→C	M201T (ATG→ACG)	T7p10 →	DNA ligase	0	0	0	0.384	0	0	0	0	0	0	0
7451	C→T	A326V (GCG→GTG)	T7p10 →	DNA ligase	0	0.506	0	0	0	0	0	0	0	0	0.259
12379	G→A	R272H (CGT→CAT)	T7p22 →	DNA primase/helicase	0	0	0	0	0	0.178	0	0	0	0	0
13094	G→A	M510I (ATG→ATA)	T7p22 →	DNA primase/helicase	0	0	0	0.837	0	0	0	0	0	0	0
13361	C→T	L4L (CTG→TTG)	T7p26 →	hypothetical protein	0	0	0	0	0	0	0	0	0	0.173	0
13650	A→G	I23V (ATC→GTC)	T7p27 →	hypothetical protein	0	0.1	0	0	0	0	0	0	0	0	0
14503	G→A	A51T (GCA→ACA)	T7p29 →	DNA polymerase I	0	0	0	0	0	0.054	0	0	0	0	0
15910	A→G	N520D (AAC→GAC)	T7p29 →	DNA polymerase I	0	0	0	0.292	0	0	0	0	0	0	0
16454	C→T	A701V (GCG→GTG)	T7p29 →	DNA polymerase I	0	0.08	0	0	0	0	0	0	0	0	0
18260	G→T	E253* (GAG→TAG)	T7p35 →	exonuclease	0	0.07	0	0	0.055	0	0.053	0.053	0	0	0.052
19075	G→A	G71D (GGC→GAC)	T7p38 →	DUF5476 family protein	0	0	0	0	0	0	0	0	0	0	0.066
21320	G→T	A361S (GCG→TCG)	T7p42 →	head‑tail adaptor	0	0	0	0	0.123	0	0	0	0	0	0
23523	C→T	A186V (GCG→GTG)	T7p44 →	major head protein	0	0	0	0	0	0	0.564	0	0	0	0
25518	G→T	S226I (AGT→ATT)	T7p47 →	tail protein	0	0	0	0	0	0	0	0	0.095	0	0
25553	G→T	G238C (GGC→TGC)	T7p47 →	tail protein	0	0	0	0	0	0	0	0	0	0	0.087
25598	T→C	S253P (TCG→CCG)	T7p47 →	tail protein	0	0	0	0	0	0.096	0	0.126	0	0	0
25602	T→C	F254S (TTC→TCC)	T7p47 →	tail protein	0	0	0	0.11	0	0	0	0.218	0	0.091	0
25706	A→G	K289E (AAA→GAA)	T7p47 →	tail protein	0	0	0.178	0	0	0	0	0	0	0	0
26979	C→T	S713F (TCT→TTT)	T7p47 →	tail protein	0	0	0	0	0	0	0	0	0	0	0.066
27158	A→G	T773A (ACT→GCT)	T7p47 →	tail protein	0	0	0	0	0.067	0	0	0	0	0	0
27476	G→A	G57E (GGG→GAG)	T7p48 →	internal virion protein	0	0	0	0	0	0.052	0	0	0	0	0
28437	G→A	R38K (AGG→AAG)	T7p50 →	internal virion protein	0	0	0	0	0	0	0	0	0	0.194	0
29281	A→G	Q319Q (CAA→CAG)	T7p50 →	internal virion protein	0	0.869	0	0	0	0	0	0	0	0	0
30467	G→A	A715T (GCA→ACA)	T7p50 →	internal virion protein	0	0	0	0	0	0	0.076	0	0	0	0
32319	A→G	K575K (AAA→AAG)	T7p51 →	internal virion protein with endolysin domain	0	0	0	0	0	0	0.23	0	0	0	0
34708	C→T	R29C (CGT→TGT)	T7p52 →	tail fiber protein	0	0	0	0	0	0	0	0	0.168	0	0
35185	G→A	E188K (GAG→AAG)	T7p52 →	tail fiber protein	0	0.215	0	0	0	0	0.137	0	0.257	0	0
35296	G→A	G225R (GGG→AGG)	T7p52 →	tail fiber protein	0	0	0	0	0	0	0	0	0	0.232	0
35834	A→G	N404S (AAC→AGC)	T7p52 →	tail fiber protein	0	0	0	0	0	0	0.397	0	0.722	0.051	0.059
35894	A→C	D424A (GAC→GCC)	T7p52 →	tail fiber protein	0	0.149	0	0	0	0	0	0	0	0	0
35960	A→G	Q446R (CAA→CGA)	T7p52 →	tail fiber protein	0	0.163	0	0	0.064	0	0	0	0.051	0.099	0
35974	G→A	G451R (GGA→AGA)	T7p52 →	tail fiber protein	0	0	0	0	0	0	0.101	0	0	0	0
36129	C→G	N502K (AAC→AAG)	T7p52 →	tail fiber protein	0	0	0	0	0	0	0	0	0.213	0	0
36184	G→C	G521R (GGT→CGT)	T7p52 →	tail fiber protein	0	0	0	0	0	0	0	0	0	0.22	0
38626	C→T	Y419Y (TAC→TAT)	T7p57 →	terminase large subunit	0	0	0	0	0	0.152	0	0	0	0	0
38734	G→A	M455I (ATG→ATA)	T7p57 →	terminase large subunit	0	0	0	0	0	0	0.175	0	0	0	0
39850	T→C	intergenic (+312/–)	T7p60 → / –	hypothetical protein/–	0	0	0	0	0	0.736	0	0	0	0	0
