# Supplementary material for: Rapid Evolution of Ionic Silver Resistance in Escherichia Phage T7
Source: Microorganisms. 2026 Jun 1;14(6):1243. doi: 10.3390/microorganisms14061243 (PMC13304085; doi:10.3390/microorganisms14061243)
Supplement: Supplementary file 1 [file microorganisms-14-01243-s001.zip › Supplemental_S6.xlsx]

## Sheet: Sheet1
Position	Mutation	Annotation	Gene	Description	Ancestor	C1	C3	C4	C5
241	T→G	intergenic (–/‑684)	– / → T7p01	–/ocr‑like anti‑restriction	0	0	0.053	0	0
269	T→G	intergenic (–/‑656)	– / → T7p01	–/ocr‑like anti‑restriction	0.193	0.184	0.171	0.174	0.192
276	T→G	intergenic (–/‑649)	– / → T7p01	–/ocr‑like anti‑restriction	0.194	0.185	0.175	0.182	0.188
282	T→G	intergenic (–/‑643)	– / → T7p01	–/ocr‑like anti‑restriction	0.149	0.138	0.134	0.142	0.137
295	T→G	intergenic (–/‑630)	– / → T7p01	–/ocr‑like anti‑restriction	0.207	0.211	0.178	0.19	0.193
308	T→G	intergenic (–/‑617)	– / → T7p01	–/ocr‑like anti‑restriction	0.224	0.226	0.184	0.221	0.249
1257	Δ1,480 bp	0	[T7p01]–[T7p03]	[T7p01], T7p02, T7p04, T7p05, T7p06, T7p05, [T7p03]	1	1	1	1	1
2887	G→A	W289* (TGG→TGA)	T7p03 →	serine‑threonine kinase	0.132	0.118	0.127	0.1	0.155
4187	C→T	N339N (AAC→AAT)	T7p07 →	RNA polymerase	1	1	1	1	1
5849	Δ75 bp	intergenic (+27/‑84)	T7p07 → / → T7p09	RNA polymerase/hypothetical protein	1	1	1	1	1
8239	T→G	L25* (TTA→TGA)	T7p14 →	nucleotide kinase	0.098	0.102	0.099	0.092	0.096
13065	G→A	A501T (GCC→ACC)	T7p22 →	DNA primase/helicase	0.231	0.405	0.459	1.026	0.519
13068	C→T	L502F (CTT→TTT)	T7p22 →	DNA primase/helicase	0.345	0.193	0.344	0.218	0.206
13182	G→A	G540R (GGA→AGA)	T7p22 →	DNA primase/helicase	0.246	0	0.15	0.378	0.153
15094	G→T	A248S (GCT→TCT)	T7p29 →	DNA polymerase I	1	1	1	1	1
15806	C→T	A485V (GCT→GTT)	T7p29 →	DNA polymerase I	0.088	0.124	0	0.15	0.127
17112	T→C	F88L (TTC→CTC)	T7p31 →	hypothetical protein	0	0	0	0.444	0
18444	C→T	C17C (TGC→TGT)	T7p36 →	DUF5516 domain‑containing protein	0.066	0.055	0.108	0.08	0.079
19374	T→C	V82A (GTA→GCA)	T7p39 →	host range and adsorption protein	0.549	0.235	0.266	0.137	0.272
19677	A→T	E48V (GAA→GTA)	T7p40 →	host range and adsorption protein	1	1	1	1	1
19950	G→T	E35* (GAG→TAG)	T7p41 →	HNH endonuclease	0.055	0.056	0	0.066	0.054
21132	G→A	G298D (GGC→GAC)	T7p42 →	head‑tail adaptor	0.11	0	0	0	0
22522	C→T	N191N (AAC→AAT)	T7p43 →	head assembly	0.057	0.052	0.065	0	0.077
22696	T→C	G249G (GGT→GGC)	T7p43 →	head assembly	0.078	0	0	0.055	0
23798	G→A	E278K (GAG→AAG)	T7p44 →	major head protein	0.312	0	0.152	0.354	0
27179	G→A	G780R (GGG→AGG)	T7p47 →	tail protein	0	0.248	0	0	0
29806	C→T	R494R (CGC→CGT)	T7p50 →	internal virion protein	0.055	0	0	0	0
30719	C→A	P42H (CCT→CAT)	T7p51 →	internal virion protein with endolysin domain	1	1	1	1	1
33269	C→A	T892K (ACG→AAG)	T7p51 →	internal virion protein with endolysin domain	0	0	0	0.209	0
33704	C→T	A1037V (GCT→GTT)	T7p51 →	internal virion protein with endolysin domain	0.192	0.183	0.198	0.275	0.257
34011	C→T	S1139S (AGC→AGT)	T7p51 →	internal virion protein with endolysin domain	0.19	0.194	0.207	0.299	0.267
34154	G→T	R1187L (CGT→CTT)	T7p51 →	internal virion protein with endolysin domain	0.065	0	0	0	0
35095	A→G	N158D (AAC→GAC)	T7p52 →	tail fiber protein	0.147	0	0.055	0.24	0
35248	G→A	E209K (GAA→AAA)	T7p52 →	tail fiber protein	0.185	0	0.115	0.549	0
35265	G→T	K214N (AAG→AAT)	T7p52 →	tail fiber protein	1	1	1	1	1
35438	T→G	L272W (TTG→TGG)	T7p52 →	tail fiber protein	0.251	0.247	0.262	0.458	0.338
35893	G→A	D424N (GAC→AAC)	T7p52 →	tail fiber protein	0	0	0	0.071	0
35930	A→G	Q436R (CAG→CGG)	T7p52 →	tail fiber protein	0.143	0	0.058	0.175	0
35959	C→A	Q446K (CAA→AAA)	T7p52 →	tail fiber protein	0.142	0	0	0.229	0
35989	G→A	D456N (GAT→AAT)	T7p52 →	tail fiber protein	0.143	0	0	0.227	0
36037	C→A	Q472K (CAG→AAG)	T7p52 →	tail fiber protein	1	1	1	1	1
36124	A→C	N501H (AAC→CAC)	T7p52 →	tail fiber protein	0	0	0	0.101	0
36185	G→A	G521D (GGT→GAT)	T7p52 →	tail fiber protein	0	0.241	0	0	0
36244	A→C	S541R (AGT→CGT) ‡	T7p52 →	tail fiber protein	0.456	0.525	0.425	0.73	0.402
36245	G→A	S541N (AGT→AAT) ‡	T7p52 →	tail fiber protein	0.381	0.282	0.424	0.73	0.399
36261	T→G	N546K (AAT→AAG)	T7p52 →	tail fiber protein	0.653	0.52	0.804	0.783	0.73
39547	T→C	intergenic (+9/–)	T7p60 → / –	hypothetical protein/–	1	1	1	1	1
39682	G→A	intergenic (+144/–)	T7p60 → / –	hypothetical protein/–	0	0	0.063	0	0

## Sheet: Sheet2
Position	Mutation	Annotation	Gene	Description	Ancestor	T1	T2	T3	T4	T6	T8	T9	T10
241	T→G	intergenic (–/‑684)	– / → T7p01	–/ocr‑like anti‑restriction	0	0.05	0	0	0	0	0	0	0
269	T→G	intergenic (–/‑656)	– / → T7p01	–/ocr‑like anti‑restriction	0.193	0.192	0.195	0.193	0.191	0.194	0.182	0.193	0.179
276	T→G	intergenic (–/‑649)	– / → T7p01	–/ocr‑like anti‑restriction	0.194	0.188	0.196	0.196	0.192	0.191	0.183	0.182	0.183
282	T→G	intergenic (–/‑643)	– / → T7p01	–/ocr‑like anti‑restriction	0.149	0.139	0.145	0.142	0.143	0.138	0.137	0.135	0.141
295	T→G	intergenic (–/‑630)	– / → T7p01	–/ocr‑like anti‑restriction	0.207	0.19	0.196	0.189	0.189	0.185	0.188	0.177	0.186
308	T→G	intergenic (–/‑617)	– / → T7p01	–/ocr‑like anti‑restriction	0.224	0.229	0.225	0.212	0.21	0.208	0.211	0.194	0.193
1257	Δ1,480 bp	0	[T7p01]–[T7p03]	[T7p01], T7p02, T7p04, T7p05, T7p06, T7p05, [T7p03]	1	1	1	1	1	1	1	1	1
2887	G→A	W289* (TGG→TGA)	T7p03 →	serine‑threonine kinase	0.132	0	0	0	0	0	0	0	0
4187	C→T	N339N (AAC→AAT)	T7p07 →	RNA polymerase	1	1	1	1	1	1	1	1	1
4749	A→G	S527G (AGC→GGC)	T7p07 →	RNA polymerase	0	0.07	0.069	0.054	0	0	0	0.068	0
5849	Δ75 bp	intergenic (+27/‑84)	T7p07 → / → T7p09	RNA polymerase/hypothetical protein	1	1	1	1	1	1	1	1	1
7099	G→A	E209K (GAG→AAG)	T7p10 →	DNA ligase	0	0.055	0	0	0	0	0	0	0.052
7191	G→A	M239I (ATG→ATA)	T7p10 →	DNA ligase	0	0	0.064	0	0	0	0	0	0
7451	C→T	A326V (GCG→GTG)	T7p10 →	DNA ligase	0	0.388	0.121	0.236	0	0.052	0	0	0.116
8239	T→G	L25* (TTA→TGA)	T7p14 →	nucleotide kinase	0.098	0.099	0.102	0.106	0.104	0.106	0	0.103	0.108
9087	A→G	K64E (AAG→GAG)	T7p16 →	RNA polymerase inhibitor	0	0	0	0	0.159	0	0	0	0
11402	A→C	K60Q (AAG→CAG)	T7p21 →	HNH endonuclease	0	0	0	0	0	0	0.345	0	0
11802	G→A	A80T (GCG→ACG)	T7p22 →	DNA primase/helicase	0	0	0	0.108	0	0	0	0	0
11859	G→A	A99T (GCC→ACC)	T7p22 →	DNA primase/helicase	0	0	0.126	0	0	0	0	0	0
12012	G→A	G150S (GGT→AGT)	T7p22 →	DNA primase/helicase	0	0	0.116	0	0	0	0	0	0
13065	G→A	A501T (GCC→ACC)	T7p22 →	DNA primase/helicase	0.231	0	0	0	0	0.87	0	0	0
13068	C→T	L502F (CTT→TTT)	T7p22 →	DNA primase/helicase	0.345	0	0	0	0	0	0	0	0
13182	G→A	G540R (GGA→AGA)	T7p22 →	DNA primase/helicase	0.246	0	0	0	0	0	0	0	0
14877	T→C	V175V (GTT→GTC)	T7p29 →	DNA polymerase I	0	0	0	0.05	0	0	0	0	0
15064	G→C	A238P (GCA→CCA)	T7p29 →	DNA polymerase I	0	0	0	0	0	0	0	0	0.135
15094	G→T	A248S (GCT→TCT)	T7p29 →	DNA polymerase I	1	1	1	1	1	1	1	1	1
15806	C→T	A485V (GCT→GTT)	T7p29 →	DNA polymerase I	0.088	0.095	0.111	0.151	0.129	0.148	0.117	0.131	0.092
15910	A→G	N520D (AAC→GAC)	T7p29 →	DNA polymerase I	0	0	0.096	0.068	0	0	0	0	0
16094	C→T	A581V (GCT→GTT)	T7p29 →	DNA polymerase I	0	0	0	0	0.221	0	0	0	0
16300	G→A	A650T (GCA→ACA)	T7p29 →	DNA polymerase I	0	0.126	0	0	0	0.08	0	0	0
18260	G→T	E253* (GAG→TAG)	T7p35 →	exonuclease	0	0.051	0	0	0	0	0	0	0
18444	C→T	C17C (TGC→TGT)	T7p36 →	DUF5516 domain‑containing protein	0.066	0.055	0.088	0	0.093	0.066	0.055	0.068	0.071
19374	T→C	V82A (GTA→GCA)	T7p39 →	host range and adsorption protein	0.549	0	0	0	0	0	0	0	0
19674	T→C	V47A (GTG→GCG)	T7p40 →	host range and adsorption protein	0	0.099	0	0	0	0	0	0	0
19677	A→T	E48V (GAA→GTA)	T7p40 →	host range and adsorption protein	1	1	1	1	1	1	1	1	1
19950	G→T	E35* (GAG→TAG)	T7p41 →	HNH endonuclease	0.055	0.06	0.056	0.065	0.054	0	0.069	0.061	0.058
21132	G→A	G298D (GGC→GAC)	T7p42 →	head‑tail adaptor	0.11	0	0	0	0	0	0	0	0
22522	C→T	N191N (AAC→AAT)	T7p43 →	head assembly	0.057	0	0	0.051	0	0	0	0.058	0.21
22696	T→C	G249G (GGT→GGC)	T7p43 →	head assembly	0.078	0	0	0	0	0	0	0	0
22901	A→G	intergenic (+28/‑66)	T7p43 → / → T7p44	head assembly/major head protein	0	0.167	0	0	0	0	0	0	0
23523	C→T	A186V (GCG→GTG)	T7p44 →	major head protein	0	0	0	0	0	0.432	0	0	0
23798	G→A	E278K (GAG→AAG)	T7p44 →	major head protein	0.312	0	0	0	0	0	0	0	0
25325	G→A	G162S (GGT→AGT)	T7p47 →	tail protein	0	0	0	0	0	0.083	0	0	0
25326	G→A	G162D (GGT→GAT)	T7p47 →	tail protein	0	0	0	0	0	0	0.348	0	0
25392	A→G	Q184R (CAA→CGA)	T7p47 →	tail protein	0	0	0	0	0.258	0	0	0	0
25553	G→A	G238S (GGC→AGC)	T7p47 →	tail protein	0	0	0	0	0.17	0	0	0	0
26931	A→G	D697G (GAC→GGC)	T7p47 →	tail protein	0	0	0	0	0	0.095	0	0	0
29281	A→G	Q319Q (CAA→CAG)	T7p50 →	internal virion protein	0	0.563	0	0	0	0	0	0	0
29806	C→T	R494R (CGC→CGT)	T7p50 →	internal virion protein	0.055	0	0	0	0	0	0	0	0
30719	C→A	P42H (CCT→CAT)	T7p51 →	internal virion protein with endolysin domain	1	1	1	1	1	1	1	1	1
33704	C→T	A1037V (GCT→GTT)	T7p51 →	internal virion protein with endolysin domain	0.192	0	0	0	0	0	0	0	0
34011	C→T	S1139S (AGC→AGT)	T7p51 →	internal virion protein with endolysin domain	0.19	0	0	0	0	0	0	0	0
34154	G→T	R1187L (CGT→CTT)	T7p51 →	internal virion protein with endolysin domain	0.065	0	0	0	0	0	0.074	0	0
35095	A→G	N158D (AAC→GAC)	T7p52 →	tail fiber protein	0.147	0	0	0	0	0	0	0	0
35248	G→A	E209K (GAA→AAA)	T7p52 →	tail fiber protein	0.185	0	0	0	0	0	0	0	0
35265	G→T	K214N (AAG→AAT)	T7p52 →	tail fiber protein	1	1	1	1	1	1	1	1	1
35438	T→G	L272W (TTG→TGG)	T7p52 →	tail fiber protein	0.251	0	0	0	0	0	0	0	0
35930	A→G	Q436R (CAG→CGG)	T7p52 →	tail fiber protein	0.143	0	0	0	0	0	0	0	0
35959	C→A	Q446K (CAA→AAA)	T7p52 →	tail fiber protein	0.142	0	0	0	0	0	0	0	0
35989	G→A	D456N (GAT→AAT)	T7p52 →	tail fiber protein	0.143	0	0	0	0	0	0	0	0
36037	C→A, C→G	Q472K (CAG→AAG)	T7p52 →	tail fiber protein	1	1	1	1	1	1	1	1	1
36239	C→A	A539E (GCA→GAA)	T7p52 →	tail fiber protein	0	0	0	0	0.083	0	0	0	0
36244	A→C	S541R (AGT→CGT) ‡	T7p52 →	tail fiber protein	0.456	0	0	0	0.083	0	0	0	0
36245	G→A	S541N (AGT→AAT) ‡	T7p52 →	tail fiber protein	0.381	0	0	0	0.083	0	0	0	0
36261	T→G	N546K (AAT→AAG)	T7p52 →	tail fiber protein	0.653	1	1	1	0.902	1	1	1	1
39547	T→C	intergenic (+9/–)	T7p60 → / –	hypothetical protein/–	1	1	1	1	1	1	1	1	1
