# Supplementary material for: Rapid Evolution of Ionic Silver Resistance in Escherichia Phage T7
Source: Microorganisms. 2026 Jun 1;14(6):1243. doi: 10.3390/microorganisms14061243 (PMC13304085; doi:10.3390/microorganisms14061243)
Supplement: Supplementary file 1 [file microorganisms-14-01243-s001.zip › Supplemental_S7.xlsx]

## Sheet: Ancestor Gene and annotation
Category	Gene	Position	Annotation	Description
Fixed	[T7p01]–[T7p03]	1257		[T7p01], T7p02, T7p04, T7p05, T7p06, T7p05, [T7p03]
	T7p07 →	4187	N339N (AAC→AAT)	RNA polymerase
	T7p07 → / → T7p09	5849	intergenic (+27/‑84)	RNA polymerase/hypothetical protein
	T7p29 →	15094	A248S (GCT→TCT)	DNA polymerase I
	T7p40 →	19677	E48V (GAA→GTA)	host range and adsorption protein
	T7p51 →	30719	P42H (CCT→CAT)	internal virion protein with endolysin domain
	T7p52 →	35265	K214N (AAG→AAT)	tail fiber protein
	T7p52 →	36037	Q472K (CAG→AAG)	tail fiber protein
	T7p60 → / –	39547	intergenic (+9/–)	hypothetical protein/–
Polymorphism > 0.3	T7p39 →	19374	V82A (GTA→GCA)	host range and adsorption protein
	T7p52 →	36244	S541R (AGT→CGT) ‡	tail fiber protein
	T7p52 →	36245	S541N (AGT→AAT) ‡	tail fiber protein
	T7p52 →	36261	N546K (AAT→AAG)	tail fiber protein
	T7p22 →	13068	L502F (CTT→TTT)	DNA primase/helicase
	T7p44 →	23798	E278K (GAG→AAG)	major head protein
Polymorphism 0.1–0.3	– / → T7p01	269	intergenic (–/‑656)	–/ocr‑like anti‑restriction
	– / → T7p01	276	intergenic (–/‑649)	–/ocr‑like anti‑restriction
	– / → T7p01	282	intergenic (–/‑643)	–/ocr‑like anti‑restriction
	– / → T7p01	295	intergenic (–/‑630)	–/ocr‑like anti‑restriction
	– / → T7p01	308	intergenic (–/‑617)	–/ocr‑like anti‑restriction
	T7p03 →	2887	W289* (TGG→TGA)	serine‑threonine kinase
	T7p22 →	13065	A501T (GCC→ACC)	DNA primase/helicase
	T7p22 →	13182	G540R (GGA→AGA)	DNA primase/helicase
	T7p42 →	21132	G298D (GGC→GAC)	head‑tail adaptor
	T7p51 →	33704	A1037V (GCT→GTT)	internal virion protein with endolysin domain
	T7p51 →	34011	S1139S (AGC→AGT)	internal virion protein with endolysin domain
	T7p52 →	35095	N158D (AAC→GAC)	tail fiber protein
	T7p52 →	35248	E209K (GAA→AAA)	tail fiber protein
	T7p52 →	35438	L272W (TTG→TGG)	tail fiber protein
	T7p52 →	35930	Q436R (CAG→CGG)	tail fiber protein
	T7p52 →	35959	Q446K (CAA→AAA)	tail fiber protein
	T7p52 →	35989	D456N (GAT→AAT)	tail fiber protein
Polymorphism < 0.1	T7p14 →	8239	L25* (TTA→TGA)	nucleotide kinase
	T7p29 →	15806	A485V (GCT→GTT)	DNA polymerase I
	T7p36 →	18444	C17C (TGC→TGT)	DUF5516 domain‑containing protein
	T7p41 →	19950	E35* (GAG→TAG)	HNH endonuclease
	T7p43 →	22522	N191N (AAC→AAT)	head assembly
	T7p43 →	22696	G249G (GGT→GGC)	head assembly
	T7p50 →	29806	R494R (CGC→CGT)	internal virion protein
	T7p51 →	34154	R1187L (CGT→CTT)	internal virion protein with endolysin domain

## Sheet: Control G3 Annotation
Gene	Position	Mutation	C1	C3	C5	Annotation	Description
T7p31 →	17112	T→C	0	0	0.12	F88L (TTC→CTC)	hypothetical protein
T7p44 →	23667	C→A	0	0.104	0	P234H (CCT→CAT)	major head protein
T7p55 →	37257	G→T	0	0.112	0	R114L (CGA→CTA)	Rz‑like spanin

## Sheet: Silver selected G3 Annotations
Gene	Position	Mutation	Annotation	Description	T1	T2	T3	T4	T7	T8	T9	T10
T7p22 →	11825	C→A	S87S (TCC→TCA)	DNA primase/helicase	0	0	0.202	0	0	0	0	0
T7p44 →	23579	C→A	R205S (CGT→AGT)	major head protein	0	0	0.204	0	0	0	0	0
T7p44 →	23750	C→A	R262S (CGT→AGT) ‡	major head protein	0	0	0.208	0	0	0	0	0

## Sheet: Control G21 Annotations
De Novo Mutations in Controls at G21 with an allele frequency > 0.2.
Gene	Position	Mutation	Annotation	Description	C1	C3	C4	C5
T7p31 →	17112	T→C	F88L (TTC→CTC)		0	0	0.444	0
T7p47 →	27179	G→A	G780R (GGG→AGG)	tail protein	0.248	0	0	0
T7p51 →	33269	C→A	T892K (ACG→AAG)	internal virion protein with endolysin domain	0	0	0.209	0
T7p52 →	36185	G→A	G521D (GGT→GAT)	tail fiber protein	0.241	0	0	0

## Sheet: Silver selected G21 Annotations
Table 5. C. De Novo Mutations in at least one Silver-Selected replicate Population (G21) with an allele frequency > 0.2.
Gene	Position	Mutation	Annotation	Description	T1	T2	T3	T4	T6	T8	T9	T10
T7p10 →	7451	C→T	A326V (GCG→GTG)	DNA ligase	0.388	0.121	0.236	0	0.052	0	0	0.116
T7p21 →	11402	A→C	K60Q (AAG→CAG)	HNH endonuclease	0	0	0	0	0	0.345	0	0
T7p29 →	16094	C→T	A581V (GCT→GTT)	DNA polymerase I	0	0	0	0.221	0	0	0	0
T7p44 →	23523	C→T	A186V (GCG→GTG)	major head protein	0	0	0	0	0.432	0	0	0
T7p47 →	25326	G→A	G162D (GGT→GAT)	tail protein	0	0	0	0	0	0.348	0	0
T7p47 →	25392	A→G	Q184R (CAA→CGA)	tail protein	0	0	0	0.258	0	0	0	0
T7p50 →	29281	A→G	Q319Q (CAA→CAG)	internal virion protein	0.563	0	0	0	0	0	0	0
